# Supplementary material for: Novel comparison of evaluation metrics for gene ontology classifiers reveals drastic performance differences
Source: PLoS Comput Biol. 2019 Nov 4;15(11):e1007419. doi: 10.1371/journal.pcbi.1007419 (PMC6855565; doi:10.1371/journal.pcbi.1007419)
Supplement: S1 File — This compressed archive file represents the evaluation metric scores for all generated AP and FP sets, obtained with k = 2. (GZ) [file pcbi.1007419.s005.tar.gz › res-2019-01-r2/mouseFunc.jacc]

0	0	0071704	0.000000	0.600000
0	0	0016787	0.000000	0.750000
0	0	0016298	0.000000	1.000000
0	0	0016788	0.000000	0.800000
0	0	0016787	0.000000	0.750000
0	0	0031331	0.000000	0.608696
0	0	0034454	0.000000	0.066667
0	0	0044425	0.000000	0.150000
0	0	0001944	0.000000	0.076923
0	0	0090191	0.000000	0.073171
0	0	0000070	0.000000	0.047619
0	0	0006553	0.000000	0.571429
0	0	0016646	0.000000	0.888889
0	0	2000761	0.000000	0.028571
0	0	0016646	0.000000	0.888889
0	0	0016646	0.000000	0.888889
0	0	0044464	0.000000	0.500000
0	0	0043231	0.000000	1.000000
0	0	0044237	0.000000	0.800000
0	0	0043229	0.000000	0.777778
0	0	0061310	0.000000	0.048780
0	0	0042737	0.000000	0.444444
0	0	0030274	0.000000	0.076923
0	0	0002763	0.000000	0.037037
0	0	0044424	0.000000	0.555556
0	0	0009448	0.000000	0.633333
0	0	0042493	0.000000	1.000000
0	0	0045915	0.000000	0.894737
0	0	0008652	0.000000	0.700000
0	0	0050796	0.000000	0.600000
0	0	0031646	0.000000	0.500000
0	0	0051957	0.000000	0.680000
0	0	0009410	0.000000	0.600000
0	0	0042802	0.000000	0.666667
0	0	0032502	0.000000	0.666667
0	0	0042133	0.000000	0.727273
0	0	0042221	0.000000	0.750000
0	0	0042493	0.000000	1.000000
0	0	0045987	0.000000	0.857143
0	0	0065008	0.000000	0.333333
0	0	0033604	0.000000	0.680000
0	0	0008150	0.000000	0.333333
0	0	0120025	0.000000	0.714286
0	0	0035493	0.000000	0.066667
0	0	0010035	0.000000	0.666667
0	0	0007610	0.000000	0.666667
0	0	0015385	0.000000	0.026316
0	0	0014052	0.000000	0.565217
0	0	0005242	0.000000	0.023256
0	0	0050662	0.000000	0.307692
0	0	0006336	0.000000	0.064516
0	0	0042220	0.000000	1.000000
0	0	0007618	0.000000	0.875000
0	0	0008483	0.000000	0.833333
0	0	0006950	0.000000	0.428571
0	0	0048856	0.000000	0.500000
0	0	0070013	0.000000	0.578947
0	0	0043231	0.000000	0.750000
0	0	0010544	0.000000	0.783784
0	0	0090277	0.000000	0.764706
0	0	0051240	0.000000	0.666667
0	0	0005102	0.000000	1.000000
0	0	0044424	0.000000	0.833333
0	0	0009913	0.000000	0.647059
0	0	1902994	0.000000	0.578947
0	0	0032376	0.000000	0.882353
0	0	0005515	0.000000	1.000000
0	0	0043227	0.000000	0.333333
0	0	0010874	0.000000	0.588235
0	0	0006869	0.000000	1.000000
0	0	0043492	0.000000	0.476190
0	0	0032501	0.000000	0.181818
0	0	0030141	0.000000	0.888889
0	0	0003674	0.000000	0.333333
0	0	1990778	0.000000	0.800000
0	0	0006887	0.000000	0.900000
0	0	0048856	0.000000	0.250000
0	0	0044444	0.000000	0.875000
0	0	0005215	0.000000	0.250000
0	0	0033561	0.000000	0.611111
0	0	0015914	0.000000	0.928571
0	0	0001894	0.000000	0.727273
0	0	1903829	0.000000	0.818182
0	0	0009987	0.000000	0.285714
0	0	0010876	0.000000	0.500000
0	0	0016020	0.000000	0.333333
0	0	0050829	0.000000	0.055556
0	0	0031966	0.000000	0.913043
0	0	0050051	0.000000	0.047619
0	0	0048878	0.000000	0.833333
0	0	0051138	0.000000	0.080000
0	0	0045087	0.000000	0.083333
0	0	0099106	0.000000	0.875000
0	0	0050896	0.000000	0.500000
0	0	0098659	0.000000	0.750000
0	0	0002252	0.000000	0.214286
0	0	0060327	0.000000	0.733333
0	0	0015672	0.000000	0.777778
0	0	0015405	0.000000	0.523810
0	0	0005488	0.000000	0.666667
0	0	0005261	0.000000	0.677419
0	0	0005488	0.000000	0.666667
0	0	0042383	0.000000	1.000000
0	0	0034705	0.000000	0.571429
0	0	0000149	0.000000	0.800000
0	0	0044449	0.000000	0.894737
0	0	0051234	0.000000	0.600000
0	0	0016020	0.000000	1.000000
0	0	0005575	0.000000	0.500000
0	0	0006813	0.000000	1.000000
0	0	0038023	0.000000	0.600000
0	0	0030141	0.000000	0.888889
0	0	0005488	0.000000	0.666667
0	0	0003674	0.000000	0.333333
0	0	0044464	0.000000	0.500000
0	0	0023016	0.000000	0.064516
0	0	1904457	0.000000	0.068966
0	0	0044444	0.000000	0.583333
0	0	0045850	0.000000	0.055556
0	0	1905607	0.000000	0.064516
0	0	0046914	0.000000	0.857143
0	0	0044424	0.000000	0.833333
0	0	0044424	0.000000	0.833333
0	0	0043624	0.000000	0.242424
0	0	0051656	0.000000	0.150000
0	0	0006412	0.000000	0.962963
0	0	0008144	0.000000	0.333333
0	0	0008428	0.000000	0.297297
0	0	0048755	0.000000	0.027778
0	0	0060699	0.000000	0.548387
0	0	0043231	0.000000	0.750000
0	0	1902187	0.000000	0.095238
0	0	0043021	0.000000	0.800000
0	0	0030901	0.000000	0.026316
0	0	1904956	0.000000	0.076923
0	0	0005977	0.000000	0.633333
0	0	0016627	0.000000	0.875000
0	0	0009437	0.000000	1.000000
0	0	0097458	0.000000	0.500000
0	0	0003995	0.000000	1.000000
0	0	0042221	0.000000	0.750000
0	0	0010035	0.000000	0.666667
0	0	0006950	0.000000	0.500000
0	0	0031090	0.000000	0.285714
0	0	0097164	0.000000	0.400000
0	0	0051146	0.000000	0.428571
0	0	0005488	0.000000	0.500000
0	0	0009437	0.000000	1.000000
0	0	0032501	0.000000	0.333333
0	0	0032559	0.000000	0.619048
0	0	0051260	0.000000	0.833333
0	0	0031667	0.000000	0.714286
0	0	0016604	0.000000	0.952381
0	0	0042221	0.000000	0.750000
0	0	0010906	0.000000	0.785714
0	0	0003824	0.000000	0.666667
0	0	0000166	0.000000	0.583333
0	0	0044237	0.000000	0.571429
0	0	0044429	0.000000	0.800000
0	0	0072359	0.000000	0.777778
0	0	0009062	0.000000	0.923077
0	0	0010033	0.000000	0.666667
0	0	0048545	0.000000	0.818182
0	0	0044444	0.000000	0.583333
0	0	0019395	0.000000	0.736842
0	0	0051791	0.000000	1.000000
0	0	0048732	0.000000	0.800000
0	0	0014824	0.000000	0.080000
0	0	0008150	0.000000	0.333333
0	0	0032787	0.000000	0.700000
0	0	0007095	0.000000	0.081633
0	0	1904246	0.000000	0.090909
0	0	0045851	0.000000	0.086957
0	0	0007271	0.000000	0.312500
0	0	0042165	0.000000	0.500000
0	0	0044444	0.000000	0.875000
0	0	0008291	0.000000	1.000000
0	0	0097458	0.000000	0.600000
0	0	0031323	0.000000	0.666667
0	0	0032800	0.000000	0.857143
0	0	0065003	0.000000	0.800000
0	0	0044444	0.000000	0.875000
0	0	0050808	0.000000	0.363636
0	0	0005488	0.000000	0.666667
0	0	0005575	0.000000	0.500000
0	0	0009987	0.000000	0.500000
0	0	0016020	0.000000	1.000000
0	0	0003674	0.000000	0.333333
0	0	0005515	0.000000	1.000000
0	0	0009893	0.000000	0.545455
0	0	0016788	0.000000	0.750000
0	0	0097458	0.000000	0.600000
0	0	0097458	0.000000	0.600000
0	0	0005575	0.000000	0.500000
0	0	0097060	0.000000	0.857143
0	0	0042165	0.000000	0.500000
0	0	0048814	0.000000	0.680851
0	0	0010976	0.000000	0.866667
0	0	0044424	0.000000	0.833333
0	0	0042133	0.000000	0.666667
0	0	0043231	0.000000	0.692308
0	0	0045202	0.000000	1.000000
0	0	0044456	0.000000	0.666667
0	0	0043005	0.000000	1.000000
0	0	0005488	0.000000	0.666667
0	0	0005575	0.000000	0.500000
0	0	0062023	0.000000	0.833333
0	0	0016787	0.000000	1.000000
0	0	2000562	0.000000	0.088889
0	0	0042133	0.000000	0.666667
0	0	0015277	0.000000	0.068493
0	0	0070013	0.000000	0.550000
0	0	0022610	0.000000	0.666667
0	0	0043005	0.000000	1.000000
0	0	0003824	0.000000	0.666667
0	0	0005575	0.000000	0.500000
0	0	0044428	0.000000	0.764706
0	0	0043112	0.000000	0.571429
0	0	0052689	0.000000	0.833333
0	0	0046983	0.000000	0.750000
0	0	0048856	0.000000	0.230769
0	0	0005575	0.000000	0.500000
0	0	0071361	0.000000	0.090909
0	0	0051414	0.000000	0.055556
0	0	0032991	0.000000	0.666667
0	0	0044428	0.000000	0.866667
0	0	0044444	0.000000	0.875000
0	0	0048024	0.000000	0.551724
0	0	0044428	0.000000	0.866667
0	0	0042981	0.000000	0.583333
0	0	0044451	0.000000	0.947368
0	0	0010226	0.000000	0.058824
0	0	0044428	0.000000	0.866667
0	0	0060661	0.000000	0.037037
0	0	0044464	0.000000	0.500000
0	0	0030262	0.000000	0.647059
0	0	0043231	0.000000	0.900000
0	0	0035904	0.000000	0.043478
0	0	0014854	0.000000	0.071429
0	0	0044444	0.000000	0.875000
0	0	0016289	0.000000	0.857143
0	0	0050896	0.000000	0.500000
0	0	0016790	0.000000	0.714286
0	0	0051241	0.000000	0.545455
0	0	0009150	0.000000	0.742857
0	0	0032559	0.000000	0.619048
0	0	0044255	0.000000	0.571429
0	0	0009266	0.000000	1.000000
0	0	0035987	0.000000	0.074074
0	0	0032559	0.000000	0.619048
0	0	1900533	0.000000	0.875000
0	0	0045948	0.000000	0.095238
0	0	0009987	0.000000	0.200000
0	0	0016322	0.000000	0.068966
0	0	0008354	0.000000	0.071429
0	0	0006631	0.000000	1.000000
0	0	0044444	0.000000	0.875000
0	0	0019752	0.000000	0.818182
0	0	0009150	0.000000	0.742857
0	0	0043231	0.000000	0.692308
0	0	0032787	0.000000	0.909091
0	0	0016790	0.000000	0.714286
0	0	0019752	0.000000	0.818182
0	0	0016480	0.000000	0.021277
0	0	0006631	0.000000	1.000000
0	0	1905226	0.000000	0.062500
0	0	0021557	0.000000	0.041667
0	0	0072659	0.000000	0.050000
0	0	0019752	0.000000	0.818182
0	0	0043231	0.000000	0.692308
0	0	0044424	0.000000	0.625000
0	0	0032787	0.000000	0.909091
0	0	0044255	0.000000	0.571429
0	0	0032787	0.000000	0.909091
0	0	0032787	0.000000	0.909091
0	0	0016289	0.000000	0.857143
0	0	0071282	0.000000	0.086957
0	0	0060044	0.000000	0.023256
0	0	0032227	0.000000	0.040000
0	0	0006732	0.000000	0.307692
0	0	0060736	0.000000	0.034483
0	0	0044424	0.000000	0.833333
0	0	0016311	0.000000	0.538462
0	0	0097458	0.000000	0.571429
0	0	0005515	0.000000	0.600000
0	0	0098916	0.000000	0.888889
0	0	0016020	0.000000	0.285714
0	0	0004721	0.000000	0.931034
0	0	0098562	0.000000	0.454545
0	0	0016791	0.000000	1.000000
0	0	0032331	0.000000	0.040000
0	0	0044464	0.000000	0.500000
0	0	0072273	0.000000	0.037037
0	0	0060479	0.000000	0.090909
0	0	1990705	0.000000	0.083333
0	0	0003674	0.000000	0.333333
0	0	0044706	0.000000	0.307692
0	0	0140096	0.000000	0.214286
0	0	0044433	0.000000	0.764706
0	0	0019538	0.000000	0.615385
0	0	0009566	0.000000	0.875000
0	0	0030246	0.000000	0.500000
0	0	0044444	0.000000	0.500000
0	0	0005575	0.000000	0.500000
0	0	0009988	0.000000	0.307692
0	0	0009725	0.000000	0.666667
0	0	0097484	0.000000	0.044444
0	0	0097223	0.000000	0.222222
0	0	0004175	0.000000	0.875000
0	0	0065009	0.000000	0.600000
0	0	0022414	0.000000	0.375000
0	0	0022414	0.000000	0.375000
0	0	0002315	0.000000	0.052632
0	0	0090557	0.000000	0.074074
0	0	0032811	0.000000	0.066667
0	0	0042579	0.000000	0.923077
0	0	0044464	0.000000	0.500000
0	0	0044444	0.000000	0.857143
0	0	0031960	0.000000	0.909091
0	0	0015645	0.000000	0.750000
0	0	0032787	0.000000	0.666667
0	0	0044444	0.000000	0.857143
0	0	0006631	0.000000	0.933333
0	0	1903523	0.000000	0.052632
0	0	0015645	0.000000	0.750000
0	0	0008585	0.000000	0.947368
0	0	0006633	0.000000	0.920000
0	0	0048026	0.000000	0.025641
0	0	1905956	0.000000	0.041667
0	0	0043117	0.000000	0.074074
0	0	0042641	0.000000	0.833333
0	0	0005575	0.000000	0.500000
0	0	0043501	0.000000	0.727273
0	0	0010038	0.000000	0.833333
0	0	0099513	0.000000	0.894737
0	0	0036379	0.000000	0.900000
0	0	0014070	0.000000	0.555556
0	0	0009605	0.000000	0.750000
0	0	0048747	0.000000	0.500000
0	0	0003674	0.000000	0.333333
0	0	0030016	0.000000	0.842105
0	0	0005856	0.000000	0.909091
0	0	0014866	0.000000	0.935484
0	0	0009605	0.000000	0.750000
0	0	1900215	0.000000	0.035714
0	0	0050253	0.000000	0.054054
0	0	0090311	0.000000	0.062500
0	0	0010243	0.000000	0.428571
0	0	0045842	0.000000	0.023810
0	0	0048523	0.000000	0.666667
0	0	0005924	0.000000	0.857143
0	0	0003712	0.000000	0.558824
0	0	0061572	0.000000	0.909091
0	0	0098794	0.000000	0.428571
0	0	0030016	0.000000	0.842105
0	0	0005856	0.000000	0.588235
0	0	0005488	0.000000	0.666667
0	0	0030099	0.000000	0.600000
0	0	0098862	0.000000	0.800000
0	0	0044877	0.000000	0.500000
0	0	0007160	0.000000	0.294118
0	0	0099503	0.000000	0.875000
0	0	0000902	0.000000	0.714286
0	0	0097435	0.000000	0.500000
0	0	0015629	0.000000	0.611111
0	0	0042802	0.000000	0.750000
0	0	0030036	0.000000	0.800000
0	0	0098918	0.000000	0.800000
0	0	0030667	0.000000	0.928571
0	0	0005488	0.000000	0.666667
0	0	0005515	0.000000	1.000000
0	0	0031674	0.000000	0.952381
0	0	0014704	0.000000	0.600000
0	0	0030863	0.000000	1.000000
0	0	0045202	0.000000	0.666667
0	0	0043227	0.000000	0.300000
0	0	0044424	0.000000	0.833333
0	0	0003676	0.000000	0.714286
0	0	0005515	0.000000	1.000000
0	0	0051552	0.000000	0.083333
0	0	0044877	0.000000	0.500000
0	0	0120025	0.000000	0.800000
0	0	0044464	0.000000	0.750000
0	0	0007010	0.000000	0.857143
0	0	0044424	0.000000	0.833333
0	0	0061844	0.000000	0.057143
0	0	0005575	0.000000	0.333333
0	0	0031054	0.000000	0.090909
0	0	0042641	0.000000	0.833333
0	0	0002726	0.000000	0.078947
0	0	0106057	0.000000	0.909091
0	0	0045989	0.000000	0.750000
0	0	0043457	0.000000	0.888889
0	0	0002082	0.000000	0.562500
0	0	0060090	0.000000	0.600000
0	0	0031674	0.000000	0.952381
0	0	0006110	0.000000	0.526316
0	0	0014733	0.000000	0.900000
0	0	0044449	0.000000	0.894737
0	0	0030501	0.000000	0.789474
0	0	0098862	0.000000	0.800000
0	0	0014862	0.000000	0.909091
0	0	0044057	0.000000	0.833333
0	0	0010720	0.000000	0.387097
0	0	0014870	0.000000	0.285714
0	0	0030813	0.000000	0.611111
0	0	0051241	0.000000	0.600000
0	0	0048639	0.000000	0.434783
0	0	0044877	0.000000	0.500000
0	0	1901077	0.000000	0.857143
0	0	0018149	0.000000	0.090909
0	0	0030154	0.000000	0.625000
0	0	0044430	0.000000	0.520000
0	0	0003674	0.000000	0.333333
0	0	0034365	0.000000	0.071429
0	0	0048705	0.000000	0.846154
0	0	0003012	0.000000	0.800000
0	0	0046983	0.000000	0.750000
0	0	0043501	0.000000	0.727273
0	0	0015168	0.000000	0.047619
0	0	0006904	0.000000	0.090909
0	0	0005575	0.000000	0.500000
0	0	0042641	0.000000	0.833333
0	0	0044444	0.000000	0.875000
0	0	0043297	0.000000	0.785714
0	0	0051270	0.000000	0.666667
0	0	0010771	0.000000	0.750000
0	0	0061572	0.000000	0.785714
0	0	2000147	0.000000	0.866667
0	0	0044424	0.000000	0.833333
0	0	1901222	0.000000	0.555556
0	0	0098862	0.000000	0.800000
0	0	0042995	0.000000	0.666667
0	0	0051270	0.000000	0.666667
0	0	0044449	0.000000	0.809524
0	0	0036094	0.000000	0.500000
0	0	0001012	0.000000	0.642857
0	0	0045807	0.000000	0.875000
0	0	0006950	0.000000	0.428571
0	0	0030048	0.000000	0.263158
0	0	0007165	0.000000	0.833333
0	0	0003779	0.000000	0.714286
0	0	0003674	0.000000	0.333333
0	0	0030522	0.000000	0.916667
0	0	0005488	0.000000	0.666667
0	0	0003682	0.000000	0.500000
0	0	0042802	0.000000	0.750000
0	0	0044451	0.000000	0.950000
0	0	0044464	0.000000	0.600000
0	0	0005856	0.000000	0.909091
0	0	0044448	0.000000	0.647059
0	0	0043231	0.000000	0.900000
0	0	0010941	0.000000	0.714286
0	0	0061629	0.000000	0.666667
0	0	0010556	0.000000	0.437500
0	0	0003713	0.000000	1.000000
0	0	0005575	0.000000	0.500000
0	0	0003674	0.000000	0.333333
0	0	0071356	0.000000	0.571429
0	0	0035257	0.000000	1.000000
0	0	0003712	0.000000	0.842105
0	0	0097458	0.000000	0.571429
0	0	0032991	0.000000	1.000000
0	0	0005488	0.000000	0.666667
0	0	0008104	0.000000	0.666667
0	0	0060575	0.000000	0.074074
0	0	0006464	0.000000	0.080000
0	0	0001055	0.000000	0.039216
0	0	0042249	0.000000	0.058824
0	0	0006357	0.000000	0.555556
0	0	0009792	0.000000	0.777778
0	0	0062043	0.000000	0.913043
0	0	0003284	0.000000	0.642857
0	0	0007178	0.000000	0.928571
0	0	0048754	0.000000	0.640000
0	0	0061343	0.000000	0.625000
0	0	0006464	0.000000	0.789474
0	0	0005515	0.000000	1.000000
0	0	0043009	0.000000	0.888889
0	0	0016301	0.000000	0.444444
0	0	0022412	0.000000	0.368421
0	0	0046983	0.000000	0.750000
0	0	0051094	0.000000	0.545455
0	0	0004675	0.000000	1.000000
0	0	0019199	0.000000	0.870968
0	0	0048598	0.000000	0.888889
0	0	0030154	0.000000	0.555556
0	0	2001236	0.000000	0.541667
0	0	0003007	0.000000	0.750000
0	0	0032991	0.000000	0.666667
0	0	0007275	0.000000	0.833333
0	0	0006357	0.000000	0.555556
0	0	0048856	0.000000	0.600000
0	0	0003674	0.000000	0.333333
0	0	0048598	0.000000	0.888889
0	0	0010628	0.000000	0.294118
0	0	0014032	0.000000	0.703704
0	0	0005488	0.000000	0.666667
0	0	0016301	0.000000	0.444444
0	0	0017002	0.000000	0.978723
0	0	0060393	0.000000	0.536585
0	0	0005515	0.000000	1.000000
0	0	0045597	0.000000	0.625000
0	0	0005024	0.000000	1.000000
0	0	0003179	0.000000	0.857143
0	0	0016202	0.000000	0.900000
0	0	0048332	0.000000	0.625000
0	0	0060411	0.000000	0.888889
0	0	0006954	0.000000	0.833333
0	0	0071363	0.000000	0.714286
0	0	0071560	0.000000	0.750000
0	0	0016021	0.000000	0.416667
0	0	0003151	0.000000	0.722222
0	0	0071384	0.000000	0.909091
0	0	0048513	0.000000	0.777778
0	0	0006898	0.000000	0.083333
0	0	0048598	0.000000	0.888889
0	0	0061311	0.000000	0.478261
0	0	0045778	0.000000	0.625000
0	0	0009799	0.000000	0.857143
0	0	0004675	0.000000	1.000000
0	0	0090101	0.000000	0.888889
0	0	0044843	0.000000	0.600000
0	0	0098802	0.000000	0.565217
0	0	0006468	0.000000	1.000000
0	0	0042693	0.000000	0.727273
0	0	0019838	0.000000	1.000000
0	0	0003678	0.000000	0.095238
0	0	0048856	0.000000	0.600000
0	0	0018210	0.000000	0.772727
0	0	0003174	0.000000	0.750000
0	0	0044464	0.000000	0.750000
0	0	0050789	0.000000	0.600000
0	0	2000147	0.000000	0.866667
0	0	0009966	0.000000	0.571429
0	0	0061443	0.000000	0.566667
0	0	0032559	0.000000	0.722222
0	0	0015811	0.000000	0.046512
0	0	0015914	0.000000	0.058824
0	0	0032991	0.000000	0.666667
0	0	0006464	0.000000	0.789474
0	0	0004672	0.000000	0.964286
0	0	0008144	0.000000	0.500000
0	0	0001934	0.000000	0.707317
0	0	0044877	0.000000	0.750000
0	0	0019199	0.000000	0.843750
0	0	0005488	0.000000	0.666667
0	0	0004675	0.000000	1.000000
0	0	0090100	0.000000	0.888889
0	0	0044772	0.000000	0.800000
0	0	0005515	0.000000	1.000000
0	0	0006468	0.000000	1.000000
0	0	0010468	0.000000	0.600000
0	0	0048856	0.000000	0.600000
0	0	0030335	0.000000	0.576923
0	0	0004675	0.000000	1.000000
0	0	0043009	0.000000	0.888889
0	0	0007178	0.000000	0.928571
0	0	0016021	0.000000	0.416667
0	0	0022405	0.000000	0.352941
0	0	0010468	0.000000	0.600000
0	0	0097190	0.000000	0.875000
0	0	0050794	0.000000	0.500000
0	0	0045137	0.000000	0.833333
0	0	0010605	0.000000	0.800000
0	0	0098802	0.000000	0.565217
0	0	0005488	0.000000	0.666667
0	0	0007167	0.000000	0.916667
0	0	0045646	0.000000	0.590909
0	0	0005515	0.000000	1.000000
0	0	0032924	0.000000	1.000000
0	0	0023051	0.000000	0.500000
0	0	0045893	0.000000	0.944444
0	0	0044424	0.000000	0.625000
0	0	0016310	0.000000	0.368421
0	0	0007399	0.000000	0.875000
0	0	0007178	0.000000	0.928571
0	0	0034501	0.000000	0.066667
0	0	0045926	0.000000	0.545455
0	0	0009987	0.000000	0.200000
0	0	0072321	0.000000	0.058824
0	0	0016020	0.000000	0.333333
0	0	0004674	0.000000	1.000000
0	0	0007275	0.000000	0.833333
0	0	0044464	0.000000	0.750000
0	0	0015813	0.000000	0.060000
0	0	0035720	0.000000	0.045455
0	0	0008585	0.000000	0.947368
0	0	0017002	0.000000	0.978723
0	0	0009746	0.000000	0.888889
0	0	0005488	0.000000	0.500000
0	0	0016310	0.000000	0.368421
0	0	0008285	0.000000	0.800000
0	0	0007179	0.000000	1.000000
0	0	0009987	0.000000	0.400000
0	0	0030336	0.000000	0.576923
0	0	0070696	0.000000	0.857143
0	0	1902554	0.000000	0.304348
0	0	0005515	0.000000	0.750000
0	0	0004672	0.000000	0.964286
0	0	0005488	0.000000	0.500000
0	0	0022411	0.000000	0.454545
0	0	0007167	0.000000	0.857143
0	0	0032501	0.000000	0.333333
0	0	0048856	0.000000	0.500000
0	0	0071560	0.000000	0.583333
0	0	0044424	0.000000	0.833333
0	0	0007178	0.000000	0.928571
0	0	0005024	0.000000	1.000000
0	0	0005488	0.000000	0.500000
0	0	0044464	0.000000	0.750000
0	0	0010876	0.000000	0.500000
0	0	0032501	0.000000	0.333333
0	0	0050796	0.000000	0.600000
0	0	0009725	0.000000	0.571429
0	0	0010941	0.000000	0.714286
0	0	0042981	0.000000	1.000000
0	0	0043281	0.000000	0.487805
0	0	0021543	0.000000	0.875000
0	0	0042221	0.000000	0.750000
0	0	0001832	0.000000	0.866667
0	0	0043169	0.000000	0.800000
0	0	0016020	0.000000	0.333333
0	0	0005575	0.000000	0.333333
0	0	0009792	0.000000	0.777778
0	0	0050896	0.000000	0.500000
0	0	0048856	0.000000	0.500000
0	0	0032559	0.000000	0.722222
0	0	0010033	0.000000	0.800000
0	0	0004675	0.000000	0.977778
0	0	0009799	0.000000	0.857143
0	0	0008511	0.000000	0.036364
0	0	1902282	0.000000	0.055556
0	0	0016021	0.000000	0.416667
0	0	0005375	0.000000	0.064516
0	0	1905059	0.000000	0.056338
0	0	0001501	0.000000	0.636364
0	0	0003674	0.000000	0.333333
0	0	0007275	0.000000	0.833333
0	0	0005515	0.000000	1.000000
0	0	0048609	0.000000	0.500000
0	0	0051341	0.000000	0.777778
0	0	0050673	0.000000	0.166667
0	0	0009888	0.000000	0.800000
0	0	0005515	0.000000	1.000000
0	0	0044459	0.000000	0.750000
0	0	0005515	0.000000	1.000000
0	0	0044464	0.000000	0.750000
0	0	0050896	0.000000	0.500000
0	0	0032924	0.000000	1.000000
0	0	0007276	0.000000	0.833333
0	0	1902554	0.000000	0.304348
0	0	0045778	0.000000	0.533333
0	0	0001934	0.000000	1.000000
0	0	0006464	0.000000	0.789474
0	0	0071363	0.000000	0.714286
0	0	0007178	0.000000	0.928571
0	0	0006357	0.000000	0.740741
0	0	0045597	0.000000	0.625000
0	0	0019049	0.000000	0.080000
0	0	0019199	0.000000	0.843750
0	0	0005515	0.000000	1.000000
0	0	0032925	0.000000	0.800000
0	0	0016301	0.000000	0.428571
0	0	0005160	0.000000	0.857143
0	0	0044424	0.000000	0.833333
0	0	0019904	0.000000	0.800000
0	0	0004675	0.000000	1.000000
0	0	0007369	0.000000	0.900000
0	0	0044464	0.000000	0.750000
0	0	0031401	0.000000	0.724138
0	0	0016021	0.000000	0.416667
0	0	0046546	0.000000	0.666667
0	0	0007178	0.000000	0.928571
0	0	0005488	0.000000	0.666667
0	0	0005024	0.000000	1.000000
0	0	0010646	0.000000	0.625000
0	0	0009799	0.000000	0.857143
0	0	0006357	0.000000	0.740741
0	0	0003002	0.000000	0.875000
0	0	0038024	0.000000	0.083333
0	0	0004675	0.000000	1.000000
0	0	0045646	0.000000	0.590909
0	0	0048609	0.000000	0.500000
0	0	0046880	0.000000	0.620690
0	0	0015793	0.000000	0.083333
0	0	0048732	0.000000	0.800000
0	0	0038023	0.000000	0.750000
0	0	0032991	0.000000	0.666667
0	0	0090092	0.000000	0.888889
0	0	0007020	0.000000	0.066667
0	0	0044703	0.000000	0.833333
0	0	0005515	0.000000	1.000000
0	0	0072359	0.000000	0.777778
0	0	0044877	0.000000	0.750000
0	0	0009987	0.000000	0.200000
0	0	0071560	0.000000	0.583333
0	0	0005575	0.000000	0.500000
0	0	0045778	0.000000	0.533333
0	0	0016310	0.000000	0.368421
0	0	0048731	0.000000	0.857143
0	0	0004674	0.000000	1.000000
0	0	0042476	0.000000	0.909091
0	0	0048646	0.000000	0.500000
0	0	0007275	0.000000	0.833333
0	0	0005515	0.000000	1.000000
0	0	0007275	0.000000	0.833333
0	0	0019955	0.000000	0.750000
0	0	0001568	0.000000	0.909091
0	0	0016301	0.000000	0.428571
0	0	0048771	0.000000	0.750000
0	0	0019199	0.000000	0.843750
0	0	0007440	0.000000	0.812500
0	0	0001568	0.000000	0.909091
0	0	0045892	0.000000	0.945946
0	0	0010468	0.000000	0.315789
0	0	0098802	0.000000	0.565217
0	0	0048513	0.000000	0.875000
0	0	0048589	0.000000	0.666667
0	0	0034284	0.000000	0.777778
0	0	0045446	0.000000	0.578947
0	0	0007178	0.000000	0.928571
0	0	0007369	0.000000	0.900000
0	0	0048856	0.000000	0.750000
0	0	0005126	0.000000	0.714286
0	0	0003002	0.000000	0.875000
0	0	0044464	0.000000	0.500000
0	0	0048732	0.000000	0.800000
0	0	0032925	0.000000	0.800000
0	0	0048856	0.000000	0.750000
0	0	0031226	0.000000	0.833333
0	0	0009888	0.000000	0.800000
0	0	0001944	0.000000	0.818182
0	0	0003674	0.000000	0.333333
0	0	0045667	0.000000	0.562500
0	0	0030072	0.000000	0.785714
0	0	0009855	0.000000	0.888889
0	0	0006357	0.000000	0.950000
0	0	0004672	0.000000	0.964286
0	0	0016020	0.000000	0.333333
0	0	0005488	0.000000	0.666667
0	0	0045860	0.000000	0.975000
0	0	0072001	0.000000	0.800000
0	0	0009887	0.000000	0.818182
0	0	0023051	0.000000	0.500000
0	0	0005024	0.000000	1.000000
0	0	0005575	0.000000	0.500000
0	0	0051241	0.000000	0.545455
0	0	0043682	0.000000	0.057143
0	0	0005391	0.000000	0.053333
0	0	0007076	0.000000	0.068966
0	0	0015184	0.000000	0.096774
0	0	0008144	0.000000	0.500000
0	0	0072132	0.000000	0.722222
0	0	0005515	0.000000	1.000000
0	0	1903506	0.000000	0.842105
0	0	0032991	0.000000	0.666667
0	0	0044319	0.000000	0.958333
0	0	0009653	0.000000	0.428571
0	0	0050679	0.000000	0.833333
0	0	0044464	0.000000	0.750000
0	0	0001568	0.000000	0.909091
0	0	0005488	0.000000	0.666667
0	0	0050680	0.000000	0.833333
0	0	0010596	0.000000	1.000000
0	0	0043005	0.000000	0.583333
0	0	0001945	0.000000	0.750000
0	0	0017002	0.000000	0.978723
0	0	0003013	0.000000	0.800000
0	0	0006357	0.000000	0.950000
0	0	1904018	0.000000	0.785714
0	0	0042127	0.000000	0.625000
0	0	0007178	0.000000	0.769231
0	0	0004674	0.000000	1.000000
0	0	0001775	0.000000	0.750000
0	0	0030155	0.000000	0.500000
0	0	0001558	0.000000	0.636364
0	0	0007275	0.000000	0.833333
0	0	1902554	0.000000	0.304348
0	0	0001837	0.000000	0.666667
0	0	0060041	0.000000	0.764706
0	0	0048771	0.000000	0.750000
0	0	0016021	0.000000	0.416667
0	0	2000113	0.000000	0.689655
0	0	0004672	0.000000	0.964286
0	0	0045601	0.000000	0.625000
0	0	0030510	0.000000	0.771429
0	0	0035909	0.000000	0.900000
0	0	0003674	0.000000	0.333333
0	0	0005024	0.000000	1.000000
0	0	0010633	0.000000	0.904762
0	0	0065008	0.000000	0.375000
0	0	0015693	0.000000	0.076923
0	0	0010468	0.000000	0.600000
0	0	0030334	0.000000	0.600000
0	0	0019199	0.000000	0.843750
0	0	0006950	0.000000	0.428571
0	0	0044297	0.000000	0.600000
0	0	0019838	0.000000	1.000000
0	0	0019900	0.000000	0.833333
0	0	0048646	0.000000	0.375000
0	0	0030509	0.000000	1.000000
0	0	0071495	0.000000	0.285714
0	0	0015440	0.000000	0.057692
0	0	0005515	0.000000	1.000000
0	0	0044464	0.000000	0.750000
0	0	0006464	0.000000	0.789474
0	0	0009987	0.000000	0.500000
0	0	0001568	0.000000	0.909091
0	0	0007178	0.000000	0.769231
0	0	0010628	0.000000	0.428571
0	0	0045601	0.000000	0.625000
0	0	0071495	0.000000	0.285714
0	0	0003159	0.000000	0.625000
0	0	0060393	0.000000	0.536585
0	0	0086038	0.000000	0.062500
0	0	0001953	0.000000	0.666667
0	0	0043009	0.000000	0.888889
0	0	0015125	0.000000	0.035714
0	0	0048856	0.000000	0.500000
0	0	0044464	0.000000	0.750000
0	0	0044267	0.000000	0.923077
0	0	0031984	0.000000	0.615385
0	0	0097060	0.000000	0.857143
0	0	0044444	0.000000	0.857143
0	0	0031012	0.000000	0.800000
0	0	0006508	0.000000	0.818182
0	0	0050435	0.000000	0.647059
0	0	0019900	0.000000	0.833333
0	0	0006464	0.000000	0.789474
0	0	0099572	0.000000	0.750000
0	0	0045927	0.000000	0.545455
0	0	0008237	0.000000	1.000000
0	0	0097458	0.000000	0.600000
0	0	0005575	0.000000	0.500000
0	0	0070011	0.000000	0.937500
0	0	0019904	0.000000	0.800000
0	0	0042127	0.000000	0.625000
0	0	0002761	0.000000	0.928571
0	0	0007166	0.000000	0.916667
0	0	0042802	0.000000	0.750000
0	0	0002274	0.000000	0.857143
0	0	0005575	0.000000	0.500000
0	0	0048232	0.000000	0.916667
0	0	0016020	0.000000	1.000000
0	0	0006508	0.000000	0.818182
0	0	0043009	0.000000	0.888889
0	0	0140131	0.000000	0.885714
0	0	0048814	0.000000	0.842105
0	0	0031410	0.000000	0.928571
0	0	0120038	0.000000	0.583333
0	0	0070382	0.000000	0.772727
0	0	0008233	0.000000	0.875000
0	0	0030334	0.000000	0.600000
0	0	0006509	0.000000	1.000000
0	0	0044459	0.000000	0.888889
0	0	0001671	0.000000	0.086957
0	0	0005575	0.000000	0.500000
0	0	0050808	0.000000	0.833333
0	0	0005575	0.000000	0.500000
0	0	0048471	0.000000	0.750000
0	0	0003674	0.000000	0.333333
0	0	0044456	0.000000	0.500000
0	0	0065008	0.000000	0.230769
0	0	0030155	0.000000	0.500000
0	0	0098794	0.000000	1.000000
0	0	0042981	0.000000	0.583333
0	0	0043231	0.000000	0.900000
0	0	0033619	0.000000	0.909091
0	0	0005313	0.000000	0.086957
0	0	0034097	0.000000	0.833333
0	0	0051169	0.000000	0.888889
0	0	0042221	0.000000	0.600000
0	0	0015183	0.000000	0.086957
0	0	0008553	0.000000	0.081633
0	0	0043231	0.000000	0.900000
0	0	2000047	0.000000	0.600000
0	0	0048513	0.000000	0.777778
0	0	0033619	0.000000	0.909091
0	0	0008237	0.000000	0.888889
0	0	0044421	0.000000	0.600000
0	0	0010604	0.000000	0.800000
0	0	0043231	0.000000	0.900000
0	0	0005515	0.000000	1.000000
0	0	0003674	0.000000	0.333333
0	0	0070266	0.000000	0.066667
0	0	0010350	0.000000	0.041667
0	0	0060294	0.000000	0.047619
0	0	1990086	0.000000	0.066667
0	0	0098589	0.000000	0.714286
0	0	0003674	0.000000	0.333333
0	0	0022412	0.000000	0.388889
0	0	0031224	0.000000	0.800000
0	0	0009988	0.000000	0.307692
0	0	0070011	0.000000	0.937500
0	0	0043170	0.000000	0.444444
0	0	0035278	0.000000	0.036364
0	0	0033189	0.000000	0.052632
0	0	0045047	0.000000	0.031250
0	0	0050684	0.000000	0.045455
0	0	0070011	0.000000	0.937500
0	0	0044425	0.000000	0.600000
0	0	0019538	0.000000	0.888889
0	0	0007276	0.000000	0.833333
0	0	0003674	0.000000	0.333333
0	0	0045198	0.000000	0.031250
0	0	1902474	0.000000	0.062500
0	0	2000063	0.000000	0.031250
0	0	0061736	0.000000	0.071429
0	0	0044425	0.000000	0.600000
0	0	0004175	0.000000	0.888889
0	0	0046914	0.000000	0.857143
0	0	0099641	0.000000	0.026316
0	0	0043170	0.000000	0.444444
0	0	0048702	0.000000	0.038462
0	0	0001817	0.000000	0.428571
0	0	0050789	0.000000	0.600000
0	0	0048738	0.000000	0.058824
0	0	0001555	0.000000	0.031250
0	0	0010033	0.000000	0.666667
0	0	0010033	0.000000	0.666667
0	0	0008233	0.000000	1.000000
0	0	0140096	0.000000	0.214286
0	0	0010038	0.000000	0.833333
0	0	0043170	0.000000	0.444444
0	0	0034612	0.000000	1.000000
0	0	0071219	0.000000	0.652174
0	0	0044421	0.000000	0.750000
0	0	0071345	0.000000	0.833333
0	0	0050896	0.000000	0.500000
0	0	0034097	0.000000	0.833333
0	0	0070670	0.000000	1.000000
0	0	0044248	0.000000	0.400000
0	0	1905433	0.000000	0.062500
0	0	0030910	0.000000	0.043478
0	0	0032057	0.000000	0.087719
0	0	0010033	0.000000	0.666667
0	0	0015288	0.000000	0.083333
0	0	0030323	0.000000	0.818182
0	0	0051604	0.000000	0.833333
0	0	0048232	0.000000	0.916667
0	0	0005575	0.000000	0.250000
0	0	0044421	0.000000	0.750000
0	0	0060800	0.000000	0.055556
0	0	0016787	0.000000	0.214286
0	0	0048856	0.000000	0.375000
0	0	0030198	0.000000	0.666667
0	0	0005523	0.000000	0.055556
0	0	0035418	0.000000	0.083333
0	0	0045945	0.000000	0.023256
0	0	1900746	0.000000	0.611111
0	0	0044421	0.000000	0.750000
0	0	0140096	0.000000	0.214286
0	0	0032963	0.000000	0.600000
0	0	0008233	0.000000	1.000000
0	0	0043020	0.000000	0.047619
0	0	0048255	0.000000	0.096154
0	0	0001816	0.000000	0.750000
0	0	0019870	0.000000	0.086957
0	0	0043522	0.000000	0.052632
0	0	0006508	0.000000	0.750000
0	0	0042981	0.000000	0.583333
0	0	0031012	0.000000	1.000000
0	0	0005575	0.000000	0.250000
0	0	0016043	0.000000	0.666667
0	0	0030855	0.000000	0.818182
0	0	0001662	0.000000	0.066667
0	0	0005515	0.000000	0.600000
0	0	0005575	0.000000	0.250000
0	0	0009615	0.000000	0.076923
0	0	0097431	0.000000	0.047619
0	0	0071224	0.000000	0.064516
0	0	0016814	0.000000	0.625000
0	0	0010628	0.000000	0.400000
0	0	0009451	0.000000	0.944444
0	0	0004000	0.000000	0.875000
0	0	0046983	0.000000	0.750000
0	0	0044428	0.000000	0.769231
0	0	0005488	0.000000	0.666667
0	0	0043231	0.000000	0.900000
0	0	0050794	0.000000	0.800000
0	0	0006915	0.000000	0.625000
0	0	0007417	0.000000	0.727273
0	0	0016070	0.000000	0.882353
0	0	0048644	0.000000	0.800000
0	0	0001933	0.000000	0.725000
0	0	0021952	0.000000	0.923077
0	0	0044424	0.000000	0.833333
0	0	0021602	0.000000	0.846154
0	0	0050905	0.000000	0.833333
0	0	0032501	0.000000	0.333333
0	0	0021566	0.000000	0.769231
0	0	0048589	0.000000	0.666667
0	0	2000146	0.000000	0.866667
0	0	0003723	0.000000	1.000000
0	0	0043152	0.000000	0.050000
0	0	0008150	0.000000	0.333333
0	0	0007268	0.000000	0.900000
0	0	0097159	0.000000	0.500000
0	0	0009451	0.000000	0.944444
0	0	1903902	0.000000	0.846154
0	0	0009451	0.000000	0.944444
0	0	0010193	0.000000	0.071429
0	0	0048523	0.000000	0.750000
0	0	1904322	0.000000	0.064516
0	0	0044444	0.000000	0.875000
0	0	0031981	0.000000	0.944444
0	0	0099074	0.000000	0.083333
0	0	1904893	0.000000	0.888889
0	0	0007165	0.000000	0.526316
0	0	0044320	0.000000	0.571429
0	0	0046626	0.000000	0.555556
0	0	0030336	0.000000	0.789474
0	0	0098590	0.000000	0.900000
0	0	0003674	0.000000	0.333333
0	0	0016020	0.000000	0.333333
0	0	0062012	0.000000	0.571429
0	0	0005515	0.000000	1.000000
0	0	0005515	0.000000	1.000000
0	0	0001558	0.000000	0.636364
0	0	1901222	0.000000	0.555556
0	0	1904894	0.000000	0.888889
0	0	0033500	0.000000	0.857143
0	0	0009755	0.000000	1.000000
0	0	0019222	0.000000	0.666667
0	0	0003674	0.000000	0.333333
0	0	0010717	0.000000	0.600000
0	0	0019900	0.000000	0.833333
0	0	0016500	0.000000	0.800000
0	0	0031224	0.000000	0.400000
0	0	0044424	0.000000	0.833333
0	0	0072136	0.000000	0.038462
0	0	0098590	0.000000	0.900000
0	0	0005488	0.000000	0.666667
0	0	0009893	0.000000	0.545455
0	0	0090307	0.000000	0.051282
0	0	0006631	0.000000	0.777778
0	0	0035914	0.000000	0.058824
0	0	0015125	0.000000	0.027778
0	0	0005488	0.000000	0.666667
0	0	0031667	0.000000	0.714286
0	0	0016500	0.000000	0.800000
0	0	0044706	0.000000	0.500000
0	0	0044464	0.000000	0.500000
0	0	0048513	0.000000	0.777778
0	0	0005515	0.000000	1.000000
0	0	0060089	0.000000	0.666667
0	0	0033500	0.000000	0.857143
0	0	0044459	0.000000	0.800000
0	0	0001558	0.000000	0.636364
0	0	0005515	0.000000	1.000000
0	0	0009755	0.000000	0.791667
0	0	0046324	0.000000	0.615385
0	0	0005515	0.000000	1.000000
0	0	0001525	0.000000	0.727273
0	0	0051240	0.000000	0.545455
0	0	0036336	0.000000	0.060606
0	0	0004467	0.000000	0.044444
0	0	0036157	0.000000	0.083333
0	0	0035335	0.000000	0.047619
0	0	0045823	0.000000	0.785714
0	0	0009725	0.000000	0.666667
0	0	0008202	0.000000	0.466667
0	0	0006950	0.000000	0.750000
0	0	0001664	0.000000	0.833333
0	0	0009888	0.000000	0.400000
0	0	1904018	0.000000	0.785714
0	0	0043068	0.000000	0.833333
0	0	0045765	0.000000	0.642857
0	0	0044464	0.000000	0.500000
0	0	0023061	0.000000	0.687500
0	0	0031175	0.000000	0.769231
0	0	0031667	0.000000	0.714286
0	0	0097755	0.000000	1.000000
0	0	0050878	0.000000	0.500000
0	0	0065008	0.000000	0.375000
0	0	0003006	0.000000	0.333333
0	0	0033993	0.000000	0.800000
0	0	0009266	0.000000	0.666667
0	0	0097646	0.000000	0.923077
0	0	0042127	0.000000	0.625000
0	0	0035886	0.000000	0.842105
0	0	0042476	0.000000	0.909091
0	0	0072359	0.000000	0.777778
0	0	0048514	0.000000	0.777778
0	0	0006950	0.000000	0.750000
0	0	0019933	0.000000	1.000000
0	0	0019935	0.000000	0.928571
0	0	0002029	0.000000	0.542857
0	0	0051480	0.000000	0.952381
0	0	0031960	0.000000	0.909091
0	0	0044703	0.000000	0.625000
0	0	0043114	0.000000	0.900000
0	0	0060606	0.000000	0.380952
0	0	0050896	0.000000	0.500000
0	0	0031099	0.000000	0.444444
0	0	0097646	0.000000	0.923077
0	0	0055065	0.000000	0.818182
0	0	0048523	0.000000	0.750000
0	0	0008016	0.000000	0.777778
0	0	0040007	0.000000	0.500000
0	0	0043112	0.000000	0.500000
0	0	0005575	0.000000	0.250000
0	0	0097746	0.000000	0.928571
0	0	0000054	0.000000	0.076923
0	0	0032502	0.000000	0.666667
0	0	0003674	0.000000	0.333333
0	0	0093001	0.000000	0.059829
0	0	0005313	0.000000	0.070175
0	0	0043113	0.000000	0.083333
0	0	0016239	0.000000	0.900000
0	0	0008016	0.000000	0.636364
0	0	0001659	0.000000	0.875000
0	0	0097458	0.000000	0.500000
0	0	0033218	0.000000	0.600000
0	0	0010638	0.000000	0.500000
0	0	0098590	0.000000	0.818182
0	0	0005102	0.000000	0.800000
0	0	0046928	0.000000	0.680000
0	0	0002028	0.000000	1.000000
0	0	0043266	0.000000	0.777778
0	0	0035809	0.000000	0.888889
0	0	0044424	0.000000	0.833333
0	0	0051241	0.000000	0.750000
0	0	0071900	0.000000	0.536585
0	0	0019904	0.000000	0.800000
0	0	0005515	0.000000	1.000000
0	0	0097458	0.000000	0.500000
0	0	0045765	0.000000	0.600000
0	0	1990845	0.000000	0.300000
0	0	0044706	0.000000	0.500000
0	0	0006940	0.000000	0.666667
0	0	0043005	0.000000	0.875000
0	0	0043269	0.000000	0.750000
0	0	0042802	0.000000	0.750000
0	0	0031644	0.000000	0.750000
0	0	0007612	0.000000	0.888889
0	0	0005515	0.000000	1.000000
0	0	0009611	0.000000	0.800000
0	0	0044853	0.000000	0.933333
0	0	0005575	0.000000	0.500000
0	0	0007188	0.000000	1.000000
0	0	0030154	0.000000	0.714286
0	0	0061008	0.000000	0.700000
0	0	0071875	0.000000	1.000000
0	0	0099106	0.000000	0.875000
0	0	0042311	0.000000	0.933333
0	0	0097159	0.000000	0.600000
0	0	0010033	0.000000	0.571429
0	0	0007268	0.000000	0.900000
0	0	0097159	0.000000	0.600000
0	0	0036404	0.000000	0.083333
0	0	2000273	0.000000	0.363636
0	0	0097746	0.000000	0.928571
0	0	0003011	0.000000	0.769231
0	0	0010544	0.000000	0.783784
0	0	0016020	0.000000	1.000000
0	0	0042493	0.000000	0.400000
0	0	0001889	0.000000	1.000000
0	0	0040014	0.000000	0.571429
0	0	0043269	0.000000	0.750000
0	0	0061884	0.000000	0.607143
0	0	0050896	0.000000	0.666667
0	0	0008150	0.000000	0.333333
0	0	0003674	0.000000	0.333333
0	0	0070405	0.000000	0.555556
0	0	0031348	0.000000	0.692308
0	0	0009725	0.000000	0.545455
0	0	0051240	0.000000	0.545455
0	0	0045202	0.000000	0.666667
0	0	0007187	0.000000	0.923077
0	0	0033554	0.000000	0.400000
0	0	0048639	0.000000	0.434783
0	0	0010524	0.000000	0.750000
0	0	0010738	0.000000	0.555556
0	0	0002029	0.000000	0.730769
0	0	0005575	0.000000	0.500000
0	0	0006950	0.000000	0.600000
0	0	0009987	0.000000	0.285714
0	0	0098794	0.000000	0.352941
0	0	0007186	0.000000	1.000000
0	0	1904645	0.000000	0.600000
0	0	0043227	0.000000	0.333333
0	0	0019902	0.000000	0.800000
0	0	0036293	0.000000	0.714286
0	0	0008227	0.000000	0.894737
0	0	0001934	0.000000	0.707317
0	0	0099565	0.000000	0.840000
0	0	0051384	0.000000	0.647059
0	0	0043462	0.000000	0.600000
0	0	0012505	0.000000	0.428571
0	0	0050790	0.000000	0.800000
0	0	0003099	0.000000	0.733333
0	0	0048511	0.000000	0.250000
0	0	0004935	0.000000	1.000000
0	0	0044464	0.000000	0.500000
0	0	0031711	0.000000	0.857143
0	0	0045893	0.000000	0.944444
0	0	0019899	0.000000	1.000000
0	0	0003073	0.000000	0.818182
0	0	0003674	0.000000	0.333333
0	0	0042127	0.000000	0.625000
0	0	0043068	0.000000	0.833333
0	0	0031396	0.000000	0.560000
0	0	0045778	0.000000	0.533333
0	0	0003674	0.000000	0.333333
0	0	0005515	0.000000	1.000000
0	0	0016021	0.000000	0.416667
0	0	0006897	0.000000	0.875000
0	0	0043227	0.000000	0.333333
0	0	0052650	0.000000	0.086957
0	0	0046849	0.000000	0.363636
0	0	0008481	0.000000	0.081081
0	0	0001731	0.000000	0.044444
0	0	0032502	0.000000	0.666667
0	0	0031690	0.000000	0.857143
0	0	0007631	0.000000	0.750000
0	0	0019933	0.000000	0.777778
0	0	0006950	0.000000	0.500000
0	0	0001934	0.000000	0.707317
0	0	0030154	0.000000	0.714286
0	0	0005575	0.000000	0.500000
0	0	0097159	0.000000	0.600000
0	0	0071875	0.000000	0.785714
0	0	0004935	0.000000	1.000000
0	0	0046983	0.000000	0.666667
0	0	0004939	0.000000	1.000000
0	0	0005575	0.000000	0.500000
0	0	0042311	0.000000	0.681818
0	0	0031226	0.000000	0.833333
0	0	1990845	0.000000	0.300000
0	0	1901338	0.000000	0.800000
0	0	0007186	0.000000	0.846154
0	0	0009893	0.000000	0.545455
0	0	0042221	0.000000	0.750000
0	0	0050790	0.000000	0.800000
0	0	0071875	0.000000	0.785714
0	0	0040014	0.000000	0.571429
0	0	0017176	0.000000	0.083333
0	0	0043227	0.000000	0.300000
0	0	0001659	0.000000	0.875000
0	0	0043972	0.000000	0.054054
0	0	0060669	0.000000	0.086957
0	0	1903817	0.000000	0.095238
0	0	1904018	0.000000	0.785714
0	0	0044424	0.000000	0.833333
0	0	0005575	0.000000	0.500000
0	0	0022610	0.000000	0.666667
0	0	0050679	0.000000	0.833333
0	0	0006930	0.000000	0.050000
0	0	0044424	0.000000	0.833333
0	0	0008199	0.000000	0.000000
0	0	0032788	0.000000	0.076923
0	0	0030331	0.000000	0.000000
0	0	0046474	0.000000	0.916667
0	0	0042171	0.000000	0.700000
0	0	0006644	0.000000	0.666667
0	0	0051240	0.000000	0.750000
0	0	0048856	0.000000	0.600000
0	0	0050896	0.000000	0.500000
0	0	0030534	0.000000	0.285714
0	0	0044444	0.000000	0.538462
0	0	0008158	0.000000	0.071429
0	0	0004888	0.000000	0.076923
0	0	0035851	0.000000	0.071429
0	0	0048669	0.000000	0.075000
0	0	0019637	0.000000	0.583333
0	0	0043231	0.000000	0.750000
0	0	0016740	0.000000	0.750000
0	0	0046486	0.000000	0.818182
0	0	0098981	0.000000	0.071429
0	0	0016411	0.000000	0.700000
0	0	0030097	0.000000	0.733333
0	0	0035326	0.000000	0.083333
0	0	0070743	0.000000	0.058824
0	0	0072319	0.000000	0.086957
0	0	0045202	0.000000	1.000000
0	0	0050790	0.000000	0.666667
0	0	0044421	0.000000	0.750000
0	0	0031012	0.000000	1.000000
0	0	0042325	0.000000	0.562500
0	0	0051128	0.000000	0.625000
0	0	0001932	0.000000	1.000000
0	0	0005515	0.000000	1.000000
0	0	0046872	0.000000	0.833333
0	0	0099537	0.000000	0.777778
0	0	0044431	0.000000	0.800000
0	0	1901017	0.000000	0.674419
0	0	0043112	0.000000	0.888889
0	0	0072657	0.000000	0.800000
0	0	1902306	0.000000	0.909091
0	0	0031012	0.000000	1.000000
0	0	0043168	0.000000	0.500000
0	0	0019955	0.000000	0.800000
0	0	0005515	0.000000	1.000000
0	0	0001941	0.000000	0.555556
0	0	0031401	0.000000	0.777778
0	0	0043087	0.000000	1.000000
0	0	0048639	0.000000	0.333333
0	0	0045860	0.000000	0.906977
0	0	0044456	0.000000	0.666667
0	0	0051262	0.000000	0.833333
0	0	0044464	0.000000	0.750000
0	0	0005575	0.000000	0.500000
0	0	0044464	0.000000	0.750000
0	0	0030545	0.000000	0.812500
0	0	0005575	0.000000	0.500000
0	0	0010256	0.000000	0.714286
0	0	0030426	0.000000	0.933333
0	0	0051607	0.000000	0.055556
0	0	0016043	0.000000	0.666667
0	0	0003674	0.000000	0.333333
0	0	0008016	0.000000	0.636364
0	0	0016020	0.000000	0.333333
0	0	0120034	0.000000	0.888889
0	0	0051099	0.000000	0.750000
0	0	0051493	0.000000	0.777778
0	0	0005488	0.000000	0.666667
0	0	0043523	0.000000	0.562500
0	0	0050920	0.000000	0.250000
0	0	0043394	0.000000	0.600000
0	0	0001934	0.000000	1.000000
0	0	0060590	0.000000	0.692308
0	0	0071313	0.000000	0.064516
0	0	0048638	0.000000	0.333333
0	0	0006357	0.000000	0.555556
0	0	0019955	0.000000	0.800000
0	0	0050808	0.000000	0.833333
0	0	0044424	0.000000	0.625000
0	0	1990641	0.000000	0.083333
0	0	0005575	0.000000	0.500000
0	0	0065008	0.000000	0.600000
0	0	0009750	0.000000	0.076923
0	0	0065008	0.000000	0.375000
0	0	0044428	0.000000	0.722222
0	0	0006950	0.000000	0.428571
0	0	0044444	0.000000	0.875000
0	0	0042270	0.000000	0.055556
0	0	0001595	0.000000	0.975610
0	0	0003674	0.000000	0.333333
0	0	0044464	0.000000	0.500000
0	0	0071944	0.000000	0.666667
0	0	0030898	0.000000	0.083333
0	0	0043227	0.000000	0.333333
0	0	0045590	0.000000	0.052632
0	0	0007493	0.000000	0.068966
0	0	0042221	0.000000	0.428571
0	0	0016801	0.000000	0.666667
0	0	0046872	0.000000	0.714286
0	0	0005488	0.000000	0.666667
0	0	0097458	0.000000	0.571429
0	0	0005515	0.000000	1.000000
0	0	0005515	0.000000	1.000000
0	0	0007622	0.000000	0.571429
0	0	0006555	0.000000	0.439024
0	0	0000166	0.000000	0.777778
0	0	0002544	0.000000	0.600000
0	0	0044424	0.000000	0.625000
0	0	0044273	0.000000	0.140351
0	0	0097150	0.000000	0.083333
0	0	0043227	0.000000	0.300000
0	0	0017076	0.000000	0.888889
0	0	0016802	0.000000	0.833333
0	0	1902605	0.000000	0.066667
0	0	0055003	0.000000	0.024390
0	0	0036293	0.000000	0.714286
0	0	0060513	0.000000	0.024390
0	0	0008361	0.000000	0.900000
0	0	0033688	0.000000	0.600000
0	0	0003206	0.000000	0.823529
0	0	0006351	0.000000	0.967742
0	0	0048771	0.000000	0.750000
0	0	0006357	0.000000	1.000000
0	0	0007623	0.000000	0.300000
0	0	0005575	0.000000	0.500000
0	0	0001091	0.000000	0.800000
0	0	0048534	0.000000	0.909091
0	0	0006355	0.000000	1.000000
0	0	0008134	0.000000	1.000000
0	0	0044212	0.000000	1.000000
0	0	0043231	0.000000	0.900000
0	0	0044444	0.000000	0.875000
0	0	0071466	0.000000	0.727273
0	0	0042113	0.000000	0.333333
0	0	0010629	0.000000	0.600000
0	0	0006355	0.000000	1.000000
0	0	0002260	0.000000	1.000000
0	0	0008150	0.000000	0.500000
0	0	0045927	0.000000	0.750000
0	0	0048856	0.000000	0.500000
0	0	0005488	0.000000	0.666667
0	0	0065008	0.000000	0.375000
0	0	0001776	0.000000	0.875000
0	0	0071407	0.000000	0.714286
0	0	0012501	0.000000	0.800000
0	0	0008134	0.000000	1.000000
0	0	0001568	0.000000	1.000000
0	0	0003676	0.000000	0.833333
0	0	0097159	0.000000	0.500000
0	0	0010692	0.000000	0.538462
0	0	0045776	0.000000	0.888889
0	0	0045596	0.000000	0.625000
0	0	0050794	0.000000	0.800000
0	0	0046983	0.000000	0.800000
0	0	0002260	0.000000	1.000000
0	0	1903166	0.000000	0.875000
0	0	0010939	0.000000	0.600000
0	0	0045892	0.000000	1.000000
0	0	0007423	0.000000	0.777778
0	0	0050896	0.000000	0.500000
0	0	0061008	0.000000	0.777778
0	0	1903169	0.000000	0.600000
0	0	0003690	0.000000	0.857143
0	0	0044428	0.000000	0.769231
0	0	0071466	0.000000	0.727273
0	0	0009888	0.000000	0.666667
0	0	0015804	0.000000	0.071429
0	0	0003677	0.000000	1.000000
0	0	0003674	0.000000	0.333333
0	0	0030097	0.000000	0.833333
0	0	0031334	0.000000	0.307692
0	0	0044464	0.000000	0.500000
0	0	0097755	0.000000	0.785714
0	0	0035150	0.000000	0.454545
0	0	0046620	0.000000	0.800000
0	0	0048754	0.000000	0.640000
0	0	0061629	0.000000	0.750000
0	0	0003008	0.000000	0.600000
0	0	0048569	0.000000	0.777778
0	0	0048513	0.000000	0.875000
0	0	0005515	0.000000	1.000000
0	0	0046983	0.000000	0.800000
0	0	0050896	0.000000	0.500000
0	0	0061008	0.000000	0.777778
0	0	0005515	0.000000	1.000000
0	0	0014070	0.000000	1.000000
0	0	0048608	0.000000	1.000000
0	0	2000113	0.000000	0.689655
0	0	0042221	0.000000	0.750000
0	0	1903506	0.000000	0.842105
0	0	0019932	0.000000	0.857143
0	0	0005488	0.000000	0.666667
0	0	0034501	0.000000	0.083333
0	0	0045893	0.000000	1.000000
0	0	0035690	0.000000	0.500000
0	0	0003241	0.000000	0.750000
0	0	0009653	0.000000	0.428571
0	0	0048856	0.000000	0.500000
0	0	0038023	0.000000	0.200000
0	0	0019222	0.000000	0.666667
0	0	0051384	0.000000	0.615385
0	0	0044424	0.000000	0.833333
0	0	0000977	0.000000	0.823529
0	0	0050864	0.000000	0.642857
0	0	0044424	0.000000	0.833333
0	0	0034751	0.000000	1.000000
0	0	0009653	0.000000	0.428571
0	0	0010628	0.000000	0.600000
0	0	0001822	0.000000	0.769231
0	0	0006605	0.000000	0.050000
0	0	0001776	0.000000	0.875000
0	0	0048732	0.000000	1.000000
0	0	0001568	0.000000	1.000000
0	0	0035721	0.000000	0.095238
0	0	0031072	0.000000	0.800000
0	0	0044444	0.000000	0.875000
0	0	0060590	0.000000	0.529412
0	0	0003674	0.000000	0.333333
0	0	0005515	0.000000	1.000000
0	0	0043462	0.000000	0.600000
0	0	0030048	0.000000	0.071429
0	0	0070207	0.000000	0.047619
0	0	0042574	0.000000	0.043478
0	0	0016559	0.000000	0.058824
0	0	0051050	0.000000	0.636364
0	0	0005575	0.000000	0.500000
0	0	0005575	0.000000	0.500000
0	0	0046852	0.000000	0.769231
0	0	0043231	0.000000	0.692308
0	0	0030500	0.000000	0.600000
0	0	0004857	0.000000	0.333333
0	0	0046546	0.000000	0.666667
0	0	0031347	0.000000	0.750000
0	0	0002526	0.000000	0.857143
0	0	0032868	0.000000	0.500000
0	0	0086037	0.000000	0.045455
0	0	0046626	0.000000	0.555556
0	0	0043933	0.000000	0.625000
0	0	0045926	0.000000	0.545455
0	0	0008150	0.000000	0.333333
0	0	0030292	0.000000	0.981132
0	0	0031012	0.000000	0.800000
0	0	0048856	0.000000	0.333333
0	0	0005575	0.000000	0.500000
0	0	0031099	0.000000	0.444444
0	0	0052548	0.000000	0.451613
0	0	0061676	0.000000	0.030303
0	0	0045505	0.000000	0.030303
0	0	0005521	0.000000	0.030303
0	0	0097223	0.000000	0.428571
0	0	0097458	0.000000	0.571429
0	0	0048856	0.000000	0.333333
0	0	0046102	0.000000	0.615385
0	0	0044424	0.000000	0.833333
0	0	0019205	0.000000	0.419355
0	0	0044464	0.000000	0.500000
0	0	0009152	0.000000	0.814815
0	0	0044464	0.000000	0.500000
0	0	0009167	0.000000	0.687500
0	0	0010827	0.000000	0.636364
0	0	0048856	0.000000	0.333333
0	0	0009141	0.000000	0.750000
0	0	0048699	0.000000	0.923077
0	0	0045666	0.000000	0.888889
0	0	0009725	0.000000	0.600000
0	0	0030016	0.000000	0.842105
0	0	0042221	0.000000	0.750000
0	0	0009132	0.000000	0.826087
0	0	0016740	0.000000	0.600000
0	0	0044441	0.000000	0.466667
0	0	0045786	0.000000	0.666667
0	0	0009725	0.000000	0.600000
0	0	0061061	0.000000	0.444444
0	0	0044444	0.000000	0.875000
0	0	2000582	0.000000	0.086957
0	0	0006144	0.000000	0.947368
0	0	0050145	0.000000	0.976190
0	0	0050896	0.000000	0.666667
0	0	2000320	0.000000	0.089888
0	0	0005078	0.000000	0.074074
0	0	0047496	0.000000	0.064516
0	0	0044782	0.000000	0.533333
0	0	0033036	0.000000	0.750000
0	0	0043226	0.000000	0.285714
0	0	0044441	0.000000	0.687500
0	0	0005488	0.000000	0.666667
0	0	0044449	0.000000	0.809524
0	0	0097722	0.000000	0.909091
0	0	0005488	0.000000	0.666667
0	0	0043226	0.000000	0.285714
0	0	0032765	0.000000	0.090909
0	0	0044424	0.000000	0.833333
0	0	0008104	0.000000	1.000000
0	0	0015377	0.000000	0.085714
0	0	0007167	0.000000	0.923077
0	0	0051604	0.000000	0.076923
0	0	0044424	0.000000	0.833333
0	0	0044441	0.000000	0.687500
0	0	0097746	0.000000	0.083333
0	0	0045893	0.000000	1.000000
0	0	1903829	0.000000	0.818182
0	0	0018210	0.000000	0.772727
0	0	0038127	0.000000	0.933333
0	0	0032873	0.000000	0.959184
0	0	0010828	0.000000	0.846154
0	0	0032103	0.000000	0.333333
0	0	0032446	0.000000	0.944444
0	0	1903432	0.000000	0.550000
0	0	0010762	0.000000	0.900000
0	0	0022011	0.000000	0.766667
0	0	0140213	0.000000	0.724138
0	0	0072595	0.000000	0.888889
0	0	0005856	0.000000	0.909091
0	0	0120035	0.000000	0.400000
0	0	0070849	0.000000	0.625000
0	0	0019229	0.000000	0.818182
0	0	0005587	0.000000	0.125000
0	0	2000401	0.000000	0.750000
0	0	0055094	0.000000	0.666667
0	0	0001934	0.000000	1.000000
0	0	0044441	0.000000	0.500000
0	0	0032071	0.000000	0.548387
0	0	0043123	0.000000	0.727273
0	0	0052548	0.000000	0.451613
0	0	0007165	0.000000	1.000000
0	0	0007281	0.000000	1.000000
0	0	0007417	0.000000	0.800000
0	0	0000079	0.000000	0.531915
0	0	0032869	0.000000	1.000000
0	0	0016301	0.000000	1.000000
0	0	0042127	0.000000	0.625000
0	0	0010468	0.000000	0.600000
0	0	0048731	0.000000	0.750000
0	0	0050896	0.000000	0.500000
0	0	0016043	0.000000	0.800000
0	0	0006950	0.000000	0.750000
0	0	1901214	0.000000	0.625000
0	0	0050794	0.000000	0.571429
0	0	0046888	0.000000	0.807692
0	0	0055092	0.000000	0.875000
0	0	0001558	0.000000	0.636364
0	0	0010883	0.000000	0.700000
0	0	0042221	0.000000	0.750000
0	0	0070231	0.000000	0.555556
0	0	0009719	0.000000	0.500000
0	0	0042981	0.000000	1.000000
0	0	0042221	0.000000	0.750000
0	0	0043068	0.000000	0.833333
0	0	1901800	0.000000	0.891892
0	0	0009057	0.000000	0.538462
0	0	0003674	0.000000	0.333333
0	0	0006996	0.000000	0.833333
0	0	0044444	0.000000	0.875000
0	0	0044444	0.000000	0.875000
0	0	0005979	0.000000	1.000000
0	0	0031330	0.000000	0.875000
0	0	0035091	0.000000	1.000000
0	0	0008150	0.000000	0.333333
0	0	0071310	0.000000	0.800000
0	0	0031325	0.000000	0.526316
0	0	0031396	0.000000	0.560000
0	0	1903510	0.000000	0.588235
0	0	0005515	0.000000	1.000000
0	0	0042335	0.000000	0.750000
0	0	0060706	0.000000	0.884615
0	0	0005977	0.000000	1.000000
0	0	0043066	0.000000	1.000000
0	0	0006915	0.000000	0.833333
0	0	0008582	0.000000	0.600000
0	0	0005575	0.000000	0.500000
0	0	0043227	0.000000	0.750000
0	0	0043534	0.000000	0.590909
0	0	0007169	0.000000	0.928571
0	0	0044428	0.000000	0.769231
0	0	0071351	0.000000	0.714286
0	0	0070585	0.000000	0.692308
0	0	0035556	0.000000	1.000000
0	0	0048589	0.000000	0.666667
0	0	0033673	0.000000	0.615385
0	0	0046620	0.000000	0.777778
0	0	0034695	0.000000	0.500000
0	0	0048878	0.000000	0.714286
0	0	0010676	0.000000	0.789474
0	0	0070873	0.000000	0.652174
0	0	0071453	0.000000	0.818182
0	0	0008144	0.000000	0.500000
0	0	0009612	0.000000	0.454545
0	0	0035556	0.000000	1.000000
0	0	0034645	0.000000	0.461538
0	0	0044464	0.000000	0.500000
0	0	0010823	0.000000	0.400000
0	0	0048015	0.000000	0.928571
0	0	0005543	0.000000	0.857143
0	0	0009411	0.000000	0.857143
0	0	0006355	0.000000	0.791667
0	0	0005515	0.000000	1.000000
0	0	0043316	0.000000	0.083333
0	0	0001666	0.000000	0.466667
0	0	0031328	0.000000	0.560000
0	0	0005488	0.000000	0.666667
0	0	0009891	0.000000	0.615385
0	0	0032008	0.000000	0.900000
0	0	0002682	0.000000	0.500000
0	0	0006112	0.000000	0.421053
0	0	0003006	0.000000	0.333333
0	0	0043067	0.000000	0.857143
0	0	1901992	0.000000	0.800000
0	0	0006796	0.000000	0.857143
0	0	0071363	0.000000	1.000000
0	0	0014902	0.000000	0.900000
0	0	0005515	0.000000	1.000000
0	0	0045838	0.000000	0.714286
0	0	0016310	0.000000	1.000000
0	0	0050896	0.000000	0.500000
0	0	0043226	0.000000	0.500000
0	0	0016301	0.000000	1.000000
0	0	0030162	0.000000	0.428571
0	0	0031330	0.000000	0.875000
0	0	2000145	0.000000	0.888889
0	0	0048518	0.000000	0.500000
0	0	0006915	0.000000	0.833333
0	0	0048856	0.000000	0.600000
0	0	0031998	0.000000	0.571429
0	0	0010975	0.000000	1.000000
0	0	0005996	0.000000	0.777778
0	0	0010468	0.000000	0.600000
0	0	0032868	0.000000	0.500000
0	0	0031102	0.000000	0.928571
0	0	0007166	0.000000	0.909091
0	0	0008361	0.000000	0.900000
0	0	0004672	0.000000	1.000000
0	0	0071248	0.000000	0.833333
0	0	0007169	0.000000	0.928571
0	0	0009987	0.000000	0.400000
0	0	0071363	0.000000	1.000000
0	0	0071345	0.000000	0.833333
0	0	0016772	0.000000	0.333333
0	0	1903076	0.000000	0.666667
0	0	0048660	0.000000	0.600000
0	0	0043270	0.000000	0.750000
0	0	0050789	0.000000	0.600000
0	0	0046983	0.000000	0.750000
0	0	0034599	0.000000	0.714286
0	0	0048608	0.000000	0.523810
0	0	0048638	0.000000	0.750000
0	0	0043393	0.000000	0.625000
0	0	0097458	0.000000	0.571429
0	0	0044424	0.000000	0.833333
0	0	0042692	0.000000	0.888889
0	0	0010631	0.000000	0.650000
0	0	0043535	0.000000	0.692308
0	0	0050805	0.000000	0.812500
0	0	1903829	0.000000	0.818182
0	0	0018209	0.000000	0.772727
0	0	1901981	0.000000	0.888889
0	0	0071345	0.000000	0.833333
0	0	0050679	0.000000	0.833333
0	0	0031401	0.000000	0.904762
0	0	0045597	0.000000	0.833333
0	0	0007165	0.000000	1.000000
0	0	0044238	0.000000	0.600000
0	0	0005575	0.000000	0.500000
0	0	0033554	0.000000	0.857143
0	0	0030154	0.000000	0.625000
0	0	0008150	0.000000	0.333333
0	0	0071417	0.000000	0.777778
0	0	0019899	0.000000	1.000000
0	0	0030234	0.000000	0.875000
0	0	0003006	0.000000	0.333333
0	0	0019903	0.000000	0.857143
0	0	0019900	0.000000	0.833333
0	0	0005588	0.000000	0.133333
0	0	0099568	0.000000	0.800000
0	0	0044430	0.000000	0.866667
0	0	0008361	0.000000	0.900000
0	0	0050999	0.000000	0.562500
0	0	1903037	0.000000	0.500000
0	0	0015269	0.000000	0.066667
0	0	0071310	0.000000	0.800000
0	0	0008144	0.000000	0.400000
0	0	0036293	0.000000	0.714286
0	0	0005488	0.000000	0.500000
0	0	0043231	0.000000	0.750000
0	0	0034645	0.000000	0.631579
0	0	0046916	0.000000	0.894737
0	0	0007589	0.000000	0.500000
0	0	0014070	0.000000	0.833333
0	0	0001889	0.000000	0.769231
0	0	0050896	0.000000	0.500000
0	0	0031966	0.000000	0.913043
0	0	0016410	0.000000	0.666667
0	0	0010035	0.000000	0.666667
0	0	0001101	0.000000	0.600000
0	0	0007565	0.000000	0.727273
0	0	0006779	0.000000	0.862069
0	0	0010035	0.000000	0.666667
0	0	1904300	0.000000	0.074074
0	0	0032780	0.000000	0.076923
0	0	1903615	0.000000	0.035088
0	0	0030099	0.000000	0.681818
0	0	0050857	0.000000	0.055556
0	0	0048732	0.000000	0.800000
0	0	0030323	0.000000	0.818182
0	0	0033993	0.000000	0.666667
0	0	0030522	0.000000	0.916667
0	0	0002009	0.000000	0.615385
0	0	0007423	0.000000	0.777778
0	0	0060429	0.000000	0.428571
0	0	0048856	0.000000	0.600000
0	0	0042127	0.000000	0.714286
0	0	0007507	0.000000	1.000000
0	0	0043068	0.000000	0.833333
0	0	0007389	0.000000	0.750000
0	0	0010033	0.000000	0.800000
0	0	0007389	0.000000	0.750000
0	0	0043010	0.000000	1.000000
0	0	0014070	0.000000	0.666667
0	0	0048513	0.000000	0.875000
0	0	0060322	0.000000	0.800000
0	0	0048732	0.000000	0.800000
0	0	0030154	0.000000	0.384615
0	0	0016903	0.000000	0.777778
0	0	0002138	0.000000	1.000000
0	0	0035113	0.000000	0.785714
0	0	0042127	0.000000	0.714286
0	0	0035136	0.000000	0.687500
0	0	0016102	0.000000	0.578947
0	0	0044424	0.000000	0.833333
0	0	0016903	0.000000	0.777778
0	0	0010604	0.000000	0.800000
0	0	0016620	0.000000	0.888889
0	0	0032787	0.000000	0.434783
0	0	0072189	0.000000	0.750000
0	0	0048864	0.000000	0.473684
0	0	0001523	0.000000	1.000000
0	0	0072359	0.000000	0.777778
0	0	0007420	0.000000	0.916667
0	0	0044464	0.000000	0.500000
0	0	0048513	0.000000	0.875000
0	0	0006721	0.000000	0.833333
0	0	0071229	0.000000	0.500000
0	0	0007507	0.000000	1.000000
0	0	0050678	0.000000	0.857143
0	0	0048856	0.000000	0.600000
0	0	0048565	0.000000	0.900000
0	0	0048384	0.000000	1.000000
0	0	0003002	0.000000	0.875000
0	0	0061371	0.000000	0.642857
0	0	0098534	0.000000	0.086957
0	0	0044444	0.000000	0.875000
0	0	0097062	0.000000	0.090909
0	0	0005501	0.000000	0.625000
0	0	0035295	0.000000	0.600000
0	0	0035627	0.000000	0.066667
0	0	0047497	0.000000	0.064516
0	0	0010033	0.000000	0.800000
0	0	0042221	0.000000	0.750000
0	0	0008150	0.000000	0.333333
0	0	0016620	0.000000	1.000000
0	0	0016620	0.000000	1.000000
0	0	0046683	0.000000	0.666667
0	0	0016616	0.000000	0.800000
0	0	0071704	0.000000	0.500000
0	0	0044444	0.000000	0.875000
0	0	0031224	0.000000	0.800000
0	0	0048522	0.000000	0.750000
0	0	0050896	0.000000	0.500000
0	0	0048545	0.000000	0.818182
0	0	0016620	0.000000	1.000000
0	0	0044464	0.000000	0.500000
0	0	0008152	0.000000	0.666667
0	0	0043231	0.000000	0.692308
0	0	0016903	0.000000	0.875000
0	0	0006950	0.000000	0.428571
0	0	0034366	0.000000	0.071429
0	0	0090179	0.000000	0.065574
0	0	0044464	0.000000	0.500000
0	0	0031434	0.000000	0.071429
0	0	0031104	0.000000	0.093750
0	0	0016903	0.000000	0.777778
0	0	0043231	0.000000	0.750000
0	0	0005515	0.000000	0.750000
0	0	0032410	0.000000	0.052632
0	0	0016645	0.000000	0.777778
0	0	2001244	0.000000	0.029412
0	0	0060368	0.000000	0.052632
0	0	0016246	0.000000	0.038462
0	0	0006518	0.000000	0.714286
0	0	0016620	0.000000	0.888889
0	0	0019374	0.000000	0.590909
0	0	0008150	0.000000	0.333333
0	0	0009063	0.000000	0.700000
0	0	0051262	0.000000	0.833333
0	0	0032787	0.000000	0.769231
0	0	0000166	0.000000	0.700000
0	0	0005996	0.000000	0.777778
0	0	0009064	0.000000	0.937500
0	0	0045333	0.000000	0.800000
0	0	1901605	0.000000	0.875000
0	0	0032787	0.000000	0.769231
0	0	0060699	0.000000	0.076923
0	0	0006520	0.000000	0.812500
0	0	0032501	0.000000	0.333333
0	0	0007399	0.000000	0.875000
0	0	0043648	0.000000	0.833333
0	0	0044444	0.000000	0.583333
0	0	0006677	0.000000	0.952381
0	0	0061369	0.000000	0.086957
0	0	0042133	0.000000	0.727273
0	0	0046486	0.000000	0.642857
0	0	0043177	0.000000	0.571429
0	0	0016903	0.000000	0.777778
0	0	0110104	0.000000	0.076923
0	0	0033591	0.000000	0.062500
0	0	0032787	0.000000	0.434783
0	0	0006081	0.000000	0.428571
0	0	0007600	0.000000	0.076923
0	0	0016903	0.000000	0.777778
0	0	0042905	0.000000	0.920000
0	0	0031325	0.000000	0.064516
0	0	0045581	0.000000	0.034483
0	0	0019957	0.000000	0.071429
0	0	0043231	0.000000	0.750000
0	0	0016903	0.000000	0.875000
0	0	0003674	0.000000	0.333333
0	0	0016903	0.000000	0.875000
0	0	0046983	0.000000	0.666667
0	0	0050662	0.000000	0.400000
0	0	0071704	0.000000	0.500000
0	0	0016491	0.000000	0.750000
0	0	0009437	0.000000	1.000000
0	0	0016620	0.000000	1.000000
0	0	0008152	0.000000	0.666667
0	0	0007256	0.000000	0.067308
0	0	0044249	0.000000	0.545455
0	0	0016620	0.000000	1.000000
0	0	1902715	0.000000	0.047619
0	0	0048513	0.000000	0.700000
0	0	2000081	0.000000	0.060606
0	0	0006577	0.000000	0.833333
0	0	0048732	0.000000	0.800000
0	0	0044444	0.000000	0.875000
0	0	0045806	0.000000	0.086957
0	0	0032502	0.000000	0.666667
0	0	0010033	0.000000	0.800000
0	0	0099522	0.000000	0.714286
0	0	0048513	0.000000	0.777778
0	0	0044464	0.000000	0.500000
0	0	0006950	0.000000	0.428571
0	0	0006796	0.000000	0.600000
0	0	0051291	0.000000	0.833333
0	0	0016830	0.000000	0.666667
0	0	0097458	0.000000	0.500000
0	0	0043231	0.000000	0.750000
0	0	0008219	0.000000	0.600000
0	0	0051260	0.000000	0.833333
0	0	0005488	0.000000	0.666667
0	0	1901698	0.000000	0.666667
0	0	1905403	0.000000	0.045455
0	0	2000109	0.000000	0.083333
0	0	0033031	0.000000	0.043478
0	0	0005488	0.000000	0.666667
0	0	0070060	0.000000	0.081633
0	0	0097746	0.000000	0.928571
0	0	0008150	0.000000	0.333333
0	0	0010604	0.000000	0.800000
0	0	0043281	0.000000	0.487805
0	0	0042981	0.000000	0.583333
0	0	0001676	0.000000	0.789474
0	0	0033993	0.000000	0.500000
0	0	0010660	0.000000	0.571429
0	0	0016702	0.000000	0.900000
0	0	0005134	0.000000	0.062500
0	0	0044424	0.000000	0.833333
0	0	0008284	0.000000	0.800000
0	0	0016020	0.000000	1.000000
0	0	0034111	0.000000	0.333333
0	0	0006631	0.000000	0.823529
0	0	1901509	0.000000	0.642857
0	0	0005575	0.000000	0.500000
0	0	0042759	0.000000	0.862069
0	0	0042981	0.000000	0.583333
0	0	1901617	0.000000	0.189189
0	0	0010941	0.000000	0.625000
0	0	0016702	0.000000	0.900000
0	0	1901617	0.000000	0.189189
0	0	1904181	0.000000	0.800000
0	0	0006631	0.000000	0.823529
0	0	0044424	0.000000	0.833333
0	0	0033561	0.000000	0.611111
0	0	0008157	0.000000	0.062500
0	0	0008430	0.000000	0.083333
0	0	0043535	0.000000	0.565217
0	0	1903763	0.000000	0.083333
0	0	0048523	0.000000	0.750000
0	0	0043228	0.000000	0.300000
0	0	0010743	0.000000	0.583333
0	0	0016701	0.000000	0.700000
0	0	0016702	0.000000	0.900000
0	0	0006690	0.000000	0.647059
0	0	0048523	0.000000	0.750000
0	0	0006690	0.000000	0.647059
0	0	0042759	0.000000	0.862069
0	0	0033559	0.000000	0.882353
0	0	0045606	0.000000	0.857143
0	0	0016702	0.000000	0.900000
0	0	0005575	0.000000	0.500000
0	0	0005575	0.000000	0.500000
0	0	0040008	0.000000	0.666667
0	0	0016020	0.000000	1.000000
0	0	0035358	0.000000	0.562500
0	0	0032722	0.000000	0.303030
0	0	0044424	0.000000	0.625000
0	0	0043169	0.000000	0.666667
0	0	0046872	0.000000	0.833333
0	0	0007561	0.000000	0.032258
0	0	0030282	0.000000	0.062500
0	0	0030098	0.000000	0.058824
0	0	0035493	0.000000	0.055556
0	0	0035006	0.000000	0.863636
0	0	0005815	0.000000	0.937500
0	0	0005768	0.000000	0.937500
0	0	0044309	0.000000	0.875000
0	0	0005515	0.000000	1.000000
0	0	0046907	0.000000	0.777778
0	0	0001934	0.000000	0.743590
0	0	0009987	0.000000	0.666667
0	0	0003674	0.000000	0.333333
0	0	0120025	0.000000	0.714286
0	0	0097458	0.000000	0.571429
0	0	0030695	0.000000	0.529412
0	0	0005088	0.000000	0.866667
0	0	0007268	0.000000	0.900000
0	0	0008150	0.000000	0.333333
0	0	0042596	0.000000	0.600000
0	0	0005575	0.000000	0.500000
0	0	0005089	0.000000	0.882353
0	0	0007264	0.000000	0.857143
0	0	0033036	0.000000	0.750000
0	0	0051259	0.000000	0.900000
0	0	0046983	0.000000	0.750000
0	0	0031175	0.000000	0.740741
0	0	0005575	0.000000	0.500000
0	0	0044260	0.000000	0.777778
0	0	0043231	0.000000	1.000000
0	0	0016043	0.000000	0.666667
0	0	0097458	0.000000	0.571429
0	0	0043226	0.000000	0.500000
0	0	0043087	0.000000	1.000000
0	0	0009792	0.000000	0.777778
[truncated: 998,000+ more rows]
