# Supplementary material for: Novel comparison of evaluation metrics for gene ontology classifiers reveals drastic performance differences
Source: PLoS Comput Biol. 2019 Nov 4;15(11):e1007419. doi: 10.1371/journal.pcbi.1007419 (PMC6855565; doi:10.1371/journal.pcbi.1007419)
Supplement: S1 File — This compressed archive file represents the evaluation metric scores for all generated AP and FP sets, obtained with k = 2. (GZ) [file pcbi.1007419.s005.tar.gz › res-2019-01-r2/uniprot.1000.jacc]

0	0	0043232	0.000000	0.450000
0	0	0010225	0.000000	0.000000
0	0	0000973	0.000000	0.000000
0	0	0048469	0.000000	0.000000
0	0	0007032	0.000000	0.000000
0	0	0031981	0.000000	0.944444
0	0	0022857	0.000000	0.000000
0	0	0000022	0.000000	0.000000
0	0	0005452	0.000000	0.000000
0	0	1990726	0.000000	0.047619
0	0	0044428	0.000000	0.722222
0	0	0007264	0.000000	0.000000
0	0	0004508	0.000000	0.000000
0	0	0043410	0.000000	0.000000
0	0	0007602	0.000000	0.000000
0	0	0044464	0.000000	0.500000
0	0	0007265	0.000000	0.928571
0	0	0008092	0.000000	0.800000
0	0	0005089	0.000000	0.882353
0	0	0004144	0.000000	0.083333
0	0	0071577	0.000000	0.035714
0	0	0055003	0.000000	0.036364
0	0	0051056	0.000000	0.833333
0	0	0004047	0.000000	0.083333
0	0	0050896	0.000000	0.500000
0	0	0002440	0.000000	0.750000
0	0	0044421	0.000000	0.750000
0	0	0009361	0.000000	0.066667
0	0	0043420	0.000000	0.041667
0	0	0006559	0.000000	0.026316
0	0	0032543	0.000000	0.032258
0	0	0044424	0.000000	0.625000
0	0	0043232	0.000000	0.818182
0	0	0006828	0.000000	0.000000
0	0	0009658	0.000000	0.000000
0	0	0033327	0.000000	0.000000
0	0	0016209	0.000000	0.000000
0	0	0035120	0.000000	0.333333
0	0	0006887	0.000000	0.024390
0	0	0046855	0.000000	0.016949
0	0	0038061	0.000000	0.022727
0	0	0045132	0.000000	0.020408
0	0	0098796	0.000000	0.185185
0	0	0051539	0.000000	0.000000
0	0	1904669	0.000000	0.000000
0	0	0008080	0.000000	0.000000
0	0	0004731	0.000000	0.000000
0	0	0071705	0.000000	0.416667
0	0	0046907	0.000000	0.700000
0	0	0016021	0.000000	0.208333
0	0	0032760	0.000000	0.047619
0	0	0006357	0.000000	0.034483
0	0	0005515	0.000000	0.750000
0	0	0018344	0.000000	0.037037
0	0	0006210	0.000000	0.025641
0	0	0016861	0.000000	0.833333
0	0	0006547	0.000000	0.600000
0	0	0034459	0.000000	0.090909
0	0	0006568	0.000000	0.568182
0	0	0016363	0.000000	0.000000
0	0	0005663	0.000000	0.000000
0	0	0030036	0.000000	0.048780
0	0	0010498	0.000000	1.000000
0	0	0008233	0.000000	0.875000
0	0	0030163	0.000000	0.565217
0	0	0044424	0.000000	0.500000
0	0	0043227	0.000000	0.300000
0	0	0005545	0.000000	0.043478
0	0	0030163	0.000000	0.565217
0	0	0033265	0.000000	0.045455
0	0	0008028	0.000000	0.050000
0	0	0030447	0.000000	0.055556
0	0	0043492	0.000000	0.476190
0	0	0098588	0.000000	0.350000
0	0	0044425	0.000000	0.600000
0	0	0002940	0.000000	0.020000
0	0	0097192	0.000000	0.026316
0	0	0030036	0.000000	0.035714
0	0	0006308	0.000000	0.021277
0	0	0044444	0.000000	0.583333
0	0	0016616	0.000000	0.888889
0	0	0032467	0.000000	0.045455
0	0	0007052	0.000000	0.043478
0	0	0030252	0.000000	0.032258
0	0	0086005	0.000000	0.031250
0	0	0044445	0.000000	0.409091
0	0	0007613	0.000000	0.028571
0	0	0003723	0.000000	0.857143
0	0	0000470	0.000000	0.964286
0	0	0006972	0.000000	0.030303
0	0	0015707	0.000000	0.027778
0	0	0070342	0.000000	0.032258
0	0	0005575	0.000000	0.250000
0	0	0098552	0.000000	0.363636
0	0	0030447	0.000000	0.000000
0	0	0006816	0.000000	0.000000
0	0	0048076	0.000000	0.000000
0	0	0071688	0.000000	0.000000
0	0	0005488	0.000000	0.666667
0	0	0004888	0.000000	0.210526
0	0	0007600	0.000000	0.714286
0	0	0007165	0.000000	0.909091
0	0	0032873	0.000000	0.074074
0	0	1990145	0.000000	0.055556
0	0	0019346	0.000000	0.066667
0	0	0030014	0.000000	0.000000
0	0	0032991	0.000000	0.095238
0	0	0015630	0.000000	0.733333
0	0	0046920	0.000000	0.055556
0	0	0030029	0.000000	0.375000
0	0	0002455	0.000000	0.050000
0	0	0005250	0.000000	0.021739
0	0	0033209	0.000000	0.074074
0	0	0006417	0.000000	0.413043
0	0	0003723	0.000000	0.857143
0	0	0005575	0.000000	0.333333
0	0	0006511	0.000000	0.892857
0	0	0001913	0.000000	0.025000
0	0	0007219	0.000000	0.094340
0	0	0044877	0.000000	0.600000
0	0	0040003	0.000000	0.029412
0	0	2000652	0.000000	0.081633
0	0	0042981	0.000000	0.583333
0	0	0050794	0.000000	0.666667
0	0	0016301	0.000000	0.428571
0	0	0006464	0.000000	0.750000
0	0	0008964	0.000000	0.060606
0	0	0004623	0.000000	0.058824
0	0	0070034	0.000000	0.029412
0	0	0030169	0.000000	0.030303
0	0	0051899	0.000000	0.714286
0	0	0001508	0.000000	0.714286
0	0	0098797	0.000000	0.578947
0	0	0005245	0.000000	0.973684
0	0	0006816	0.000000	0.909091
0	0	1904262	0.000000	0.080000
0	0	0018230	0.000000	0.047619
0	0	0016020	0.000000	0.333333
0	0	0000050	0.000000	0.064516
0	0	0043995	0.000000	0.035088
0	0	0008037	0.000000	0.166667
0	0	0097458	0.000000	0.500000
0	0	0016020	0.000000	0.333333
0	0	0098742	0.000000	0.833333
0	0	0007409	0.000000	0.775000
0	0	0005515	0.000000	0.333333
0	0	0051177	0.000000	0.065574
0	0	0003950	0.000000	0.071429
0	0	0015141	0.000000	0.045455
0	0	0008476	0.000000	0.066667
0	0	0003676	0.000000	0.833333
0	0	0043231	0.000000	0.900000
0	0	0042554	0.000000	0.000000
0	0	0006457	0.000000	0.000000
0	0	0006564	0.000000	0.000000
0	0	0009007	0.000000	0.026316
0	0	0043227	0.000000	0.300000
0	0	0003677	0.000000	0.857143
0	0	0034703	0.000000	0.050000
0	0	0009987	0.000000	0.400000
0	0	0003677	0.000000	0.857143
0	0	0031543	0.000000	0.064516
0	0	0002430	0.000000	0.071429
0	0	0006880	0.000000	0.068966
0	0	0016757	0.000000	0.800000
0	0	0007266	0.000000	0.000000
0	0	0018406	0.000000	0.000000
0	0	0005801	0.000000	0.000000
0	0	0072320	0.000000	0.029412
0	0	0044464	0.000000	0.500000
0	0	0005089	0.000000	0.048780
0	0	0004672	0.000000	0.964286
0	0	0032755	0.000000	0.027027
0	0	0007266	0.000000	0.050000
0	0	0008273	0.000000	0.029412
0	0	0009765	0.000000	0.888889
0	0	0044434	0.000000	0.850000
0	0	0003746	0.000000	0.066667
0	0	0044434	0.000000	0.850000
0	0	0043267	0.000000	0.062500
0	0	0009628	0.000000	0.600000
0	0	0007612	0.000000	0.083333
0	0	0007422	0.000000	0.083333
0	0	0005575	0.000000	0.333333
0	0	1990481	0.000000	0.000000
0	0	0030252	0.000000	0.000000
0	0	0001731	0.000000	0.000000
0	0	0006352	0.000000	0.000000
0	0	0140101	0.000000	0.121212
0	0	1990112	0.000000	0.000000
0	0	0045663	0.000000	0.022727
0	0	0008477	0.000000	0.054054
0	0	0050801	0.000000	0.026316
0	0	0050794	0.000000	0.666667
0	0	0016301	0.000000	0.428571
0	0	0042981	0.000000	0.583333
0	0	0006464	0.000000	0.750000
0	0	0070181	0.000000	0.028571
0	0	0017137	0.000000	0.028571
0	0	0019955	0.000000	0.032258
0	0	0005794	0.000000	0.000000
0	0	0008150	0.000000	0.333333
0	0	0005539	0.000000	0.500000
0	0	0030198	0.000000	1.000000
0	0	0005581	0.000000	0.200000
0	0	0005575	0.000000	0.250000
0	0	0005198	0.000000	0.666667
0	0	0007420	0.000000	0.076923
0	0	0005575	0.000000	0.250000
0	0	0043062	0.000000	0.833333
0	0	0045179	0.000000	0.058824
0	0	0035312	0.000000	0.058824
0	0	0006164	0.000000	0.050000
0	0	0002440	0.000000	0.750000
0	0	0050896	0.000000	0.500000
0	0	0004365	0.000000	0.076923
0	0	0005575	0.000000	0.250000
0	0	0043103	0.000000	0.024390
0	0	0000780	0.000000	0.031250
0	0	0004647	0.000000	0.058824
0	0	0044424	0.000000	0.625000
0	0	0016301	0.000000	0.428571
0	0	0007165	0.000000	0.909091
0	0	1901381	0.000000	0.909091
0	0	0008200	0.000000	0.818182
0	0	0043271	0.000000	0.750000
0	0	0042592	0.000000	0.666667
0	0	0032414	0.000000	1.000000
0	0	0006464	0.000000	0.789474
0	0	0019901	0.000000	0.062500
0	0	0017081	0.000000	0.636364
0	0	0032411	0.000000	0.550000
0	0	0015141	0.000000	0.043478
0	0	0046332	0.000000	0.071429
0	0	0019901	0.000000	0.062500
0	0	0006650	0.000000	0.636364
0	0	0071347	0.000000	0.062500
0	0	0009506	0.000000	0.062500
0	0	0043231	0.000000	0.750000
0	0	0019788	0.000000	0.000000
0	0	0032873	0.000000	0.014706
0	0	0048534	0.000000	0.909091
0	0	0048522	0.000000	0.750000
0	0	0034220	0.000000	0.071429
0	0	0016593	0.000000	0.000000
0	0	0006470	0.000000	0.038462
0	0	0000254	0.000000	0.058824
0	0	0051168	0.000000	0.714286
0	0	0019905	0.000000	0.055556
0	0	0044428	0.000000	0.684211
0	0	0006886	0.000000	0.818182
0	0	0003691	0.000000	0.043478
0	0	0001097	0.000000	0.043478
0	0	0051321	0.000000	0.052632
0	0	0030217	0.000000	0.954545
0	0	0044459	0.000000	0.727273
0	0	0007165	0.000000	0.909091
0	0	0002449	0.000000	0.500000
0	0	0034987	0.000000	0.000000
0	0	0003826	0.000000	0.062500
0	0	0030311	0.000000	0.051282
0	0	0008344	0.000000	0.076923
0	0	0019838	0.000000	0.666667
0	0	0038154	0.000000	0.760000
0	0	0048522	0.000000	0.750000
0	0	0019221	0.000000	0.782609
0	0	0005515	0.000000	0.750000
0	0	0044459	0.000000	0.727273
0	0	0005575	0.000000	0.333333
0	0	0005096	0.000000	0.086957
0	0	0047086	0.000000	0.076923
0	0	0006419	0.000000	0.031250
0	0	0000184	0.000000	0.067797
0	0	0044424	0.000000	0.714286
0	0	0007165	0.000000	0.833333
0	0	0032991	0.000000	0.666667
0	0	0043227	0.000000	0.300000
0	0	0003676	0.000000	0.714286
0	0	0008134	0.000000	0.666667
0	0	0045892	0.000000	0.945946
0	0	0061629	0.000000	0.750000
0	0	0018063	0.000000	0.055556
0	0	0006491	0.000000	0.083333
0	0	0008138	0.000000	0.052632
0	0	0016573	0.000000	0.050000
0	0	0043231	0.000000	0.900000
0	0	0018344	0.000000	0.000000
0	0	0007204	0.000000	0.000000
0	0	1900060	0.000000	0.000000
0	0	0005375	0.000000	0.000000
0	0	0019538	0.000000	0.571429
0	0	0043231	0.000000	0.692308
0	0	0015924	0.000000	0.888889
0	0	0044431	0.000000	0.800000
0	0	1905030	0.000000	0.033333
0	0	0031284	0.000000	0.017857
0	0	0090141	0.000000	0.033333
0	0	0060021	0.000000	0.058824
0	0	0005198	0.000000	0.666667
0	0	0097065	0.000000	0.000000
0	0	0015181	0.000000	0.025641
0	0	0000315	0.000000	0.645161
0	0	0036508	0.000000	0.000000
0	0	0007389	0.000000	0.000000
0	0	0005198	0.000000	0.666667
0	0	0019843	0.000000	0.875000
0	0	0042255	0.000000	0.888889
0	0	0006364	0.000000	0.892857
0	0	0015935	0.000000	0.818182
0	0	0032456	0.000000	0.037037
0	0	0003723	0.000000	0.750000
0	0	0060216	0.000000	0.034483
0	0	0034645	0.000000	0.461538
0	0	0034220	0.000000	0.041667
0	0	0000086	0.000000	0.076923
0	0	0003677	0.000000	0.857143
0	0	0043231	0.000000	0.900000
0	0	0043231	0.000000	0.900000
0	0	0042813	0.000000	0.083333
0	0	0006996	0.000000	0.833333
0	0	0045893	0.000000	0.944444
0	0	0009228	0.000000	0.052632
0	0	0042789	0.000000	0.052632
0	0	0009617	0.000000	0.076923
0	0	0006414	0.000000	0.023810
0	0	0030111	0.000000	0.562500
0	0	0008332	0.000000	0.018868
0	0	0004831	0.000000	0.000000
0	0	0000028	0.000000	0.030303
0	0	0009526	0.000000	0.857143
0	0	0019222	0.000000	0.571429
0	0	0009651	0.000000	0.083333
0	0	0006996	0.000000	0.714286
0	0	0008144	0.000000	0.166667
0	0	0015450	0.000000	0.666667
0	0	0006296	0.000000	0.064516
0	0	0042809	0.000000	0.076923
0	0	0070290	0.000000	0.066667
0	0	0016705	0.000000	0.777778
0	0	0005575	0.000000	0.500000
0	0	0015499	0.000000	0.046512
0	0	0019511	0.000000	0.076923
0	0	0007615	0.000000	0.058824
0	0	0005763	0.000000	0.031250
0	0	0030658	0.000000	0.806452
0	0	0005515	0.000000	0.750000
0	0	0043231	0.000000	0.692308
0	0	0016192	0.000000	0.714286
0	0	0007034	0.000000	0.500000
0	0	0048193	0.000000	0.857143
0	0	0098796	0.000000	0.416667
0	0	0035169	0.000000	0.060606
0	0	0005488	0.000000	0.500000
0	0	0016482	0.000000	0.727273
0	0	0010008	0.000000	0.923077
0	0	0006449	0.000000	0.035714
0	0	0007034	0.000000	0.500000
0	0	0048193	0.000000	0.857143
0	0	0016020	0.000000	0.166667
0	0	0016246	0.000000	0.076923
0	0	0060042	0.000000	0.040000
0	0	0016491	0.000000	0.857143
0	0	0016102	0.000000	0.562500
0	0	0090567	0.000000	0.933333
0	0	0000902	0.000000	0.666667
0	0	0032496	0.000000	0.050000
0	0	0016705	0.000000	0.750000
0	0	0007200	0.000000	0.080000
0	0	0060754	0.000000	0.033898
0	0	0005172	0.000000	0.076923
0	0	0098796	0.000000	0.428571
0	0	0140056	0.000000	0.636364
0	0	0044464	0.000000	0.750000
0	0	0061025	0.000000	0.600000
0	0	0090174	0.000000	0.600000
0	0	0046907	0.000000	0.388889
0	0	0044425	0.000000	0.600000
0	0	0042981	0.000000	0.066667
0	0	0005575	0.000000	0.250000
0	0	0005515	0.000000	0.750000
0	0	0032940	0.000000	0.777778
0	0	0006104	0.000000	0.046512
0	0	0050667	0.000000	0.083333
0	0	0033306	0.000000	0.080000
0	0	0048869	0.000000	0.800000
0	0	0003676	0.000000	0.714286
0	0	0004485	0.000000	0.083333
0	0	0045571	0.000000	0.047619
0	0	0001067	0.000000	0.750000
0	0	0004322	0.000000	0.076923
0	0	0019871	0.000000	0.066667
0	0	0043231	0.000000	0.900000
0	0	0016556	0.000000	0.863636
0	0	0043231	0.000000	0.750000
0	0	0048245	0.000000	0.045455
0	0	0006900	0.000000	0.062500
0	0	0009611	0.000000	0.040000
0	0	0034271	0.000000	0.043478
0	0	0006470	0.000000	0.000000
0	0	0043567	0.000000	0.000000
0	0	0044464	0.000000	0.500000
0	0	0004370	0.000000	0.000000
0	0	0090263	0.000000	0.000000
0	0	0006487	0.000000	0.878788
0	0	0044432	0.000000	0.695652
0	0	0044432	0.000000	0.695652
0	0	0043022	0.000000	0.000000
0	0	0048020	0.000000	0.000000
0	0	0008477	0.000000	0.000000
0	0	0045663	0.000000	0.022727
0	0	0005088	0.000000	0.866667
0	0	0004017	0.000000	0.036364
0	0	0007605	0.000000	0.047619
0	0	0038128	0.000000	0.071429
0	0	0046976	0.000000	0.033898
0	0	0044425	0.000000	0.150000
0	0	0003824	0.000000	0.285714
0	0	1903076	0.000000	0.062500
0	0	0042571	0.000000	0.038462
0	0	0110034	0.000000	0.030303
0	0	0006526	0.000000	0.062500
0	0	0006464	0.000000	0.882353
0	0	0097354	0.000000	0.294118
0	0	1990234	0.000000	0.444444
0	0	0008318	0.000000	0.777778
0	0	0043408	0.000000	0.026316
0	0	0003691	0.000000	0.055556
0	0	0051537	0.000000	0.071429
0	0	0050877	0.000000	0.050000
0	0	0033499	0.000000	0.000000
0	0	0003735	0.000000	0.000000
0	0	0005575	0.000000	0.500000
0	0	0008106	0.000000	0.000000
0	0	0001664	0.000000	0.000000
0	0	0043227	0.000000	0.300000
0	0	0003676	0.000000	0.714286
0	0	1900618	0.000000	0.777778
0	0	0140110	0.000000	0.125000
0	0	0050793	0.000000	0.571429
0	0	0003997	0.000000	0.068966
0	0	0004784	0.000000	0.035714
0	0	0034272	0.000000	0.047619
0	0	0004016	0.000000	0.083333
0	0	0044212	0.000000	0.888889
0	0	0032774	0.000000	0.757576
0	0	0098798	0.000000	0.739130
0	0	0004309	0.000000	0.066667
0	0	0006351	0.000000	0.909091
0	0	0032974	0.000000	0.018868
0	0	0048040	0.000000	0.071429
0	0	0003906	0.000000	0.083333
0	0	0043436	0.000000	0.800000
0	0	0015698	0.000000	0.875000
0	0	0044425	0.000000	0.600000
0	0	0048703	0.000000	0.034483
0	0	1900060	0.000000	0.026316
0	0	0008808	0.000000	0.055556
0	0	0007399	0.000000	0.071429
0	0	0015291	0.000000	0.833333
0	0	0002161	0.000000	0.966667
0	0	0097427	0.000000	0.000000
0	0	0065007	0.000000	0.500000
0	0	0004614	0.000000	0.058824
0	0	0031593	0.000000	0.029412
0	0	0005769	0.000000	0.000000
0	0	0016705	0.000000	0.700000
0	0	0006790	0.000000	0.625000
0	0	0016705	0.000000	0.700000
0	0	0007162	0.000000	0.066667
0	0	0042277	0.000000	0.076923
0	0	0007507	0.000000	0.062500
0	0	0071006	0.000000	0.000000
0	0	0007600	0.000000	0.714286
0	0	0004888	0.000000	0.210526
0	0	0007165	0.000000	0.909091
0	0	0003674	0.000000	0.333333
0	0	0030433	0.000000	0.088889
0	0	0032798	0.000000	0.000000
0	0	0048593	0.000000	0.090909
0	0	0006612	0.000000	0.035714
0	0	0010669	0.000000	0.642857
0	0	0016055	0.000000	0.937500
0	0	0042592	0.000000	0.666667
0	0	0005161	0.000000	0.000000
0	0	0035170	0.000000	0.068966
0	0	0000159	0.000000	0.000000
0	0	0000813	0.000000	0.000000
0	0	0043231	0.000000	0.900000
0	0	0006357	0.000000	0.833333
0	0	0019725	0.000000	0.071429
0	0	0004309	0.000000	0.033333
0	0	0001732	0.000000	0.015873
0	0	0015979	0.000000	0.035714
0	0	0048534	0.000000	0.909091
0	0	0004520	0.000000	0.027778
0	0	0018108	0.000000	0.031250
0	0	1902023	0.000000	0.032258
0	0	0043966	0.000000	0.024390
0	0	0097153	0.000000	0.062500
0	0	0009987	0.000000	0.181818
0	0	0008964	0.000000	0.000000
0	0	0004470	0.000000	0.052632
0	0	0000922	0.000000	0.000000
0	0	0046485	0.000000	0.600000
0	0	0016413	0.000000	0.888889
0	0	0031090	0.000000	0.285714
0	0	0031903	0.000000	0.869565
0	0	0044255	0.000000	0.571429
0	0	0008610	0.000000	0.444444
0	0	0051017	0.000000	0.076923
0	0	0006342	0.000000	0.033898
0	0	1990446	0.000000	0.071429
0	0	0015141	0.000000	0.022222
0	0	0043231	0.000000	0.692308
0	0	0044424	0.000000	0.625000
0	0	0072350	0.000000	0.909091
0	0	0042802	0.000000	0.666667
0	0	0019362	0.000000	0.925926
0	0	0014070	0.000000	0.555556
0	0	0048534	0.000000	0.909091
0	0	0004448	0.000000	0.900000
0	0	0031329	0.000000	0.533333
0	0	0019532	0.000000	0.050000
0	0	0007080	0.000000	0.055556
0	0	0031326	0.000000	0.533333
0	0	0005923	0.000000	0.076923
0	0	0015347	0.000000	0.071429
0	0	0043227	0.000000	0.300000
0	0	0003674	0.000000	0.333333
0	0	0005515	0.000000	1.000000
0	0	0006357	0.000000	0.540541
0	0	0048513	0.000000	0.777778
0	0	0043267	0.000000	0.088889
0	0	0046539	0.000000	0.076923
0	0	0008506	0.000000	0.023256
0	0	0006376	0.000000	0.023256
0	0	0048534	0.000000	0.833333
0	0	1902229	0.000000	0.857143
0	0	0000076	0.000000	0.375000
0	0	0043231	0.000000	0.900000
0	0	0033554	0.000000	0.857143
0	0	0080156	0.000000	0.074074
0	0	0006413	0.000000	0.062500
0	0	0047086	0.000000	0.062500
0	0	0003689	0.000000	0.000000
0	0	0003674	0.000000	0.500000
0	0	0000377	0.000000	0.869565
0	0	0010243	0.000000	0.050000
0	0	0044267	0.000000	0.800000
0	0	0043227	0.000000	0.300000
0	0	0001508	0.000000	0.052632
0	0	0042144	0.000000	0.090909
0	0	0010508	0.000000	0.033333
0	0	0007017	0.000000	0.600000
0	0	0017111	0.000000	0.875000
0	0	0032991	0.000000	0.117647
0	0	0015630	0.000000	0.647059
0	0	0006123	0.000000	0.041667
0	0	0015631	0.000000	0.833333
0	0	0003774	0.000000	0.888889
0	0	0016361	0.000000	0.040000
0	0	0043966	0.000000	0.058824
0	0	0008360	0.000000	0.071429
0	0	0031907	0.000000	0.863636
0	0	0043574	0.000000	0.266667
0	0	0004622	0.000000	0.000000
0	0	0043406	0.000000	0.015152
0	0	0008967	0.000000	0.083333
0	0	0051604	0.000000	0.833333
0	0	0042127	0.000000	0.062500
0	0	0005488	0.000000	0.500000
0	0	0044444	0.000000	0.875000
0	0	0051084	0.000000	0.714286
0	0	0005515	0.000000	0.750000
0	0	0042632	0.000000	0.071429
0	0	0015347	0.000000	0.043478
0	0	0086091	0.000000	0.050000
0	0	0005248	0.000000	0.028571
0	0	0016790	0.000000	0.666667
0	0	0042555	0.000000	0.000000
0	0	0016787	0.000000	0.600000
0	0	0035601	0.000000	0.653846
0	0	0005375	0.000000	0.052632
0	0	0070449	0.000000	0.000000
0	0	0000022	0.000000	0.040816
0	0	0097159	0.000000	0.500000
0	0	0006364	0.000000	0.925926
0	0	0016055	0.000000	0.050000
0	0	0044445	0.000000	0.409091
0	0	0009651	0.000000	0.031250
0	0	0036178	0.000000	0.027778
0	0	0010886	0.000000	0.026316
0	0	0005488	0.000000	0.666667
0	0	0019236	0.000000	0.625000
0	0	0005575	0.000000	0.500000
0	0	0007523	0.000000	0.047619
0	0	0000722	0.000000	0.027778
0	0	0006102	0.000000	0.055556
0	0	0000941	0.000000	0.027778
0	0	0045300	0.000000	0.000000
0	0	0005575	0.000000	0.500000
0	0	0030139	0.000000	0.066667
0	0	0005545	0.000000	0.000000
0	0	0006104	0.000000	0.000000
0	0	0031965	0.000000	0.909091
0	0	0016758	0.000000	0.500000
0	0	0004888	0.000000	0.076923
0	0	0035268	0.000000	0.857143
0	0	0009734	0.000000	0.036364
0	0	0043408	0.000000	0.032258
0	0	0045503	0.000000	0.076923
0	0	0016020	0.000000	1.000000
0	0	0015918	0.000000	0.714286
0	0	0048471	0.000000	0.777778
0	0	0044424	0.000000	0.625000
0	0	0005488	0.000000	0.666667
0	0	0048149	0.000000	0.037037
0	0	0005496	0.000000	0.833333
0	0	0043178	0.000000	0.444444
0	0	0005575	0.000000	0.500000
0	0	0048010	0.000000	0.037037
0	0	0005096	0.000000	0.068966
0	0	0007389	0.000000	0.052632
0	0	0043227	0.000000	0.300000
0	0	0043631	0.000000	0.695652
0	0	0016779	0.000000	0.714286
0	0	0032136	0.000000	0.066667
0	0	0045454	0.000000	0.066667
0	0	0032211	0.000000	0.015625
0	0	0006888	0.000000	0.031250
0	0	0043231	0.000000	0.900000
0	0	0009987	0.000000	0.500000
0	0	0004672	0.000000	0.964286
0	0	0051302	0.000000	0.625000
0	0	0005819	0.000000	0.937500
0	0	0044430	0.000000	0.812500
0	0	0008258	0.000000	0.071429
0	0	0046933	0.000000	0.044118
0	0	0008320	0.000000	0.041667
0	0	0003729	0.000000	0.029412
0	0	0034645	0.000000	0.444444
0	0	0003674	0.000000	0.333333
0	0	0015934	0.000000	0.818182
0	0	0022613	0.000000	0.666667
0	0	0044291	0.000000	0.040000
0	0	0036244	0.000000	0.062500
0	0	0055008	0.000000	0.037037
0	0	0005223	0.000000	0.031250
0	0	0003723	0.000000	1.000000
0	0	0043231	0.000000	0.900000
0	0	1990904	0.000000	0.187500
0	0	0036335	0.000000	0.000000
0	0	0003676	0.000000	0.833333
0	0	1902494	0.000000	0.166667
0	0	0010811	0.000000	0.000000
0	0	0043312	0.000000	0.000000
0	0	0043695	0.000000	0.000000
0	0	0031226	0.000000	0.833333
0	0	0071705	0.000000	0.555556
0	0	0015291	0.000000	0.434783
0	0	0009409	0.000000	0.071429
0	0	0001085	0.000000	0.037037
0	0	0042043	0.000000	0.037037
0	0	0017151	0.000000	0.037037
0	0	0016757	0.000000	0.666667
0	0	0060326	0.000000	0.066667
0	0	0042721	0.000000	0.000000
0	0	0038084	0.000000	0.057143
0	0	0043020	0.000000	0.000000
0	0	0006464	0.000000	0.937500
0	0	0008234	0.000000	0.888889
0	0	0000323	0.000000	0.928571
0	0	0044257	0.000000	0.909091
0	0	0044421	0.000000	0.750000
0	0	0003691	0.000000	0.037037
0	0	0031593	0.000000	0.045455
0	0	0015871	0.000000	0.034483
0	0	0008020	0.000000	0.046512
0	0	0000297	0.000000	0.027778
0	0	0008654	0.000000	0.750000
0	0	0016765	0.000000	0.666667
0	0	0004659	0.000000	0.833333
0	0	0001657	0.000000	0.024390
0	0	0003407	0.000000	0.027027
0	0	0032963	0.000000	0.080000
0	0	0046038	0.000000	0.070588
0	0	0140096	0.000000	0.214286
0	0	0009414	0.000000	0.043478
0	0	0070938	0.000000	0.000000
0	0	0033265	0.000000	0.050000
0	0	0140096	0.000000	0.214286
0	0	0051959	0.000000	0.058824
0	0	0003841	0.000000	0.090909
0	0	0032467	0.000000	0.037037
0	0	1902741	0.000000	0.020833
0	0	0016072	0.000000	0.653846
0	0	0003724	0.000000	0.625000
0	0	0010766	0.000000	0.027027
0	0	0043227	0.000000	0.300000
0	0	0016070	0.000000	0.576923
0	0	1901224	0.000000	0.023256
0	0	0004109	0.000000	0.086957
0	0	0033327	0.000000	0.043478
0	0	0019887	0.000000	0.541667
0	0	0000160	0.000000	0.800000
0	0	0000160	0.000000	0.800000
0	0	0006635	0.000000	0.088235
0	0	0000137	0.000000	0.000000
0	0	0004673	0.000000	0.711111
0	0	0031751	0.000000	0.047619
0	0	0020037	0.000000	0.047619
0	0	0043227	0.000000	0.300000
0	0	2000652	0.000000	0.000000
0	0	0042273	0.000000	0.000000
0	0	0062040	0.000000	0.066667
0	0	0008569	0.000000	0.000000
0	0	0044425	0.000000	0.600000
0	0	0007606	0.000000	0.857143
0	0	0009987	0.000000	0.181818
0	0	0050911	0.000000	0.736842
0	0	0006686	0.000000	0.048780
0	0	0042802	0.000000	0.045455
0	0	0004015	0.000000	0.041667
0	0	0008233	0.000000	0.064516
0	0	0009987	0.000000	0.200000
0	0	0030447	0.000000	0.083333
0	0	0005575	0.000000	0.333333
0	0	0019955	0.000000	0.000000
0	0	0061631	0.000000	0.058824
0	0	0071966	0.000000	0.080000
0	0	0007062	0.000000	0.631579
0	0	0031414	0.000000	0.928571
0	0	0016407	0.000000	0.750000
0	0	0035860	0.000000	0.064516
0	0	0018393	0.000000	0.733333
0	0	0005227	0.000000	0.032258
0	0	0016055	0.000000	0.062500
0	0	0008565	0.000000	0.045455
0	0	0072686	0.000000	0.052632
0	0	0005575	0.000000	0.250000
0	0	2000377	0.000000	0.000000
0	0	0031305	0.000000	0.027778
0	0	0009405	0.000000	0.000000
0	0	0015078	0.000000	0.500000
0	0	0005488	0.000000	0.666667
0	0	0031225	0.000000	0.000000
0	0	0007424	0.000000	0.019608
0	0	0000307	0.000000	0.000000
0	0	0035267	0.000000	0.000000
0	0	0016020	0.000000	0.333333
0	0	0005375	0.000000	0.000000
0	0	0000170	0.000000	0.000000
0	0	0006813	0.000000	0.000000
0	0	0035069	0.000000	0.000000
0	0	0005198	0.000000	0.666667
0	0	0042805	0.000000	0.714286
0	0	0044449	0.000000	0.894737
0	0	0030239	0.000000	0.965517
0	0	0031672	0.000000	0.952381
0	0	0044449	0.000000	0.894737
0	0	0003779	0.000000	0.714286
0	0	0071688	0.000000	1.000000
0	0	0007015	0.000000	0.322581
0	0	0003008	0.000000	0.600000
0	0	0055013	0.000000	0.928571
0	0	0030239	0.000000	0.965517
0	0	0010927	0.000000	0.448276
0	0	0048747	0.000000	0.500000
0	0	0060415	0.000000	0.681818
0	0	0046135	0.000000	0.033333
0	0	0006370	0.000000	0.043478
0	0	0005366	0.000000	0.027027
0	0	0036379	0.000000	0.900000
0	0	0004057	0.000000	0.033333
0	0	0016020	0.000000	0.333333
0	0	0007010	0.000000	0.666667
0	0	0004016	0.000000	0.000000
0	0	0006013	0.000000	0.058824
0	0	0003841	0.000000	0.000000
0	0	0015499	0.000000	0.022727
0	0	0042737	0.000000	0.181818
0	0	0016814	0.000000	0.714286
0	0	0046102	0.000000	0.547619
0	0	0043410	0.000000	0.012195
0	0	0045028	0.000000	0.031250
0	0	0043087	0.000000	0.021277
0	0	0046910	0.000000	0.058824
0	0	0006457	0.000000	0.750000
0	0	0071880	0.000000	0.090909
0	0	0098796	0.000000	0.185185
0	0	0000703	0.000000	0.000000
0	0	0090090	0.000000	0.047619
0	0	0004896	0.000000	0.080000
0	0	0043231	0.000000	0.692308
0	0	0003725	0.000000	0.000000
0	0	0044806	0.000000	0.000000
0	0	0000413	0.000000	0.000000
0	0	0051371	0.000000	0.000000
0	0	0005515	0.000000	0.750000
0	0	0006906	0.000000	0.714286
0	0	0007166	0.000000	0.066667
0	0	0004714	0.000000	0.036364
0	0	0004675	0.000000	0.031746
0	0	0001725	0.000000	0.000000
0	0	0030488	0.000000	0.966667
0	0	0016423	0.000000	0.952381
0	0	0043227	0.000000	0.300000
0	0	0048856	0.000000	0.031250
0	0	0007586	0.000000	0.031250
0	0	0004622	0.000000	0.041667
0	0	0048653	0.000000	0.019608
0	0	0016020	0.000000	0.333333
0	0	0006846	0.000000	0.680000
0	0	1990879	0.000000	0.088235
0	0	0006097	0.000000	0.025000
0	0	0008028	0.000000	0.702703
0	0	0046966	0.000000	0.021739
0	0	0008353	0.000000	0.031250
0	0	0051234	0.000000	0.600000
0	0	0016021	0.000000	0.416667
0	0	1902915	0.000000	0.032258
0	0	0021984	0.000000	0.047619
0	0	0048440	0.000000	0.040000
0	0	0047545	0.000000	0.083333
0	0	0044424	0.000000	0.625000
0	0	0016021	0.000000	0.083333
0	0	0006531	0.000000	0.586207
0	0	0008483	0.000000	0.833333
0	0	0070542	0.000000	0.027778
0	0	0014912	0.000000	0.022222
0	0	0007214	0.000000	0.051282
0	0	0044428	0.000000	0.722222
0	0	0006606	0.000000	0.962963
0	0	0044428	0.000000	0.722222
0	0	0005215	0.000000	0.142857
0	0	0009438	0.000000	0.043478
0	0	0006886	0.000000	0.666667
0	0	0042277	0.000000	0.666667
0	0	0006097	0.000000	0.033333
0	0	0019353	0.000000	0.017544
0	0	0009086	0.000000	0.022222
0	0	0009987	0.000000	0.666667
0	0	0099513	0.000000	0.894737
0	0	0007010	0.000000	0.750000
0	0	0007049	0.000000	0.750000
0	0	0007017	0.000000	1.000000
0	0	0032550	0.000000	0.476190
0	0	0030215	0.000000	0.083333
0	0	0048703	0.000000	0.041667
0	0	0032211	0.000000	0.022727
0	0	0042809	0.000000	0.068966
0	0	0003677	0.000000	0.857143
0	0	0001012	0.000000	0.642857
0	0	0140110	0.000000	0.125000
0	0	0003676	0.000000	0.714286
0	0	0043231	0.000000	0.900000
0	0	0034485	0.000000	0.054054
0	0	0046084	0.000000	0.018519
0	0	0046621	0.000000	0.090909
0	0	0047498	0.000000	0.066667
0	0	0016874	0.000000	0.600000
0	0	0019319	0.000000	0.875000
0	0	0019752	0.000000	0.818182
0	0	1904262	0.000000	0.033333
0	0	0004012	0.000000	0.051282
0	0	0070782	0.000000	0.051282
0	0	0034464	0.000000	0.000000
0	0	0031267	0.000000	0.750000
0	0	0010008	0.000000	0.705882
0	0	0046907	0.000000	0.777778
0	0	0044425	0.000000	0.600000
0	0	0007041	0.000000	0.545455
0	0	0031410	0.000000	0.812500
0	0	0004559	0.000000	0.071429
0	0	0004588	0.000000	0.076923
0	0	0045987	0.000000	0.050000
0	0	0008209	0.000000	0.043478
0	0	0001653	0.000000	0.222222
0	0	0042052	0.000000	0.043478
0	0	0016021	0.000000	0.416667
0	0	0005161	0.000000	0.043478
0	0	0007186	0.000000	0.916667
0	0	0008924	0.000000	0.076923
0	0	0071422	0.000000	0.058824
0	0	0016684	0.000000	0.368421
0	0	0008097	0.000000	0.038462
0	0	0010468	0.000000	0.041667
0	0	0006865	0.000000	0.033333
0	0	0019843	0.000000	0.040000
0	0	1903441	0.000000	0.857143
0	0	0044441	0.000000	0.846154
0	0	0008392	0.000000	0.043478
0	0	0015131	0.000000	0.046512
0	0	1903669	0.000000	0.023810
0	0	0005923	0.000000	0.055556
0	0	0007264	0.000000	0.857143
0	0	0043034	0.000000	0.000000
0	0	0016462	0.000000	0.750000
0	0	0005850	0.000000	0.000000
0	0	0015031	0.000000	0.666667
0	0	2000651	0.000000	0.075000
0	0	0009007	0.000000	0.051282
0	0	0097159	0.000000	0.500000
0	0	0032991	0.000000	0.666667
0	0	0036156	0.000000	0.058824
0	0	0006644	0.000000	0.000000
0	0	0046100	0.000000	0.000000
0	0	0040011	0.000000	0.000000
0	0	0043231	0.000000	0.900000
0	0	0031729	0.000000	0.000000
0	0	0046040	0.000000	0.000000
0	0	0018109	0.000000	0.000000
0	0	0001113	0.000000	0.000000
0	0	0048193	0.000000	0.600000
0	0	0099023	0.000000	0.375000
0	0	0017137	0.000000	0.533333
0	0	0051259	0.000000	0.055556
0	0	0004222	0.000000	0.064516
0	0	0006527	0.000000	0.027778
0	0	0004046	0.000000	0.050000
0	0	0016137	0.000000	0.545455
0	0	0005773	0.000000	0.857143
0	0	0005996	0.000000	0.777778
0	0	0046910	0.000000	0.058824
0	0	0004553	0.000000	0.714286
0	0	0032755	0.000000	0.055556
0	0	0008028	0.000000	0.031250
0	0	0060754	0.000000	0.027027
0	0	0044421	0.000000	0.750000
0	0	0015132	0.000000	0.000000
0	0	0001573	0.000000	0.000000
0	0	0030334	0.000000	0.000000
0	0	0000993	0.000000	0.000000
0	0	0001573	0.000000	1.000000
0	0	0004553	0.000000	0.714286
0	0	0005575	0.000000	0.500000
0	0	0009311	0.000000	0.600000
0	0	0006687	0.000000	0.800000
0	0	0043231	0.000000	0.692308
0	0	0048593	0.000000	0.038462
0	0	0001992	0.000000	0.045455
0	0	0048884	0.000000	0.045455
0	0	0098530	0.000000	0.031250
0	0	0005575	0.000000	0.250000
0	0	2000651	0.000000	0.000000
0	0	0009534	0.000000	0.041667
0	0	0048020	0.000000	0.000000
0	0	0009897	0.000000	0.071429
0	0	0002237	0.000000	0.785714
0	0	0030016	0.000000	0.842105
0	0	0000463	0.000000	0.024390
0	0	0005109	0.000000	0.000000
0	0	0043409	0.000000	0.018519
0	0	0004972	0.000000	0.031746
0	0	0097159	0.000000	0.500000
0	0	0004809	0.000000	0.021277
0	0	0006364	0.000000	0.000000
0	0	0010738	0.000000	0.000000
0	0	0006915	0.000000	0.000000
0	0	0008174	0.000000	0.767442
0	0	0043227	0.000000	0.300000
0	0	0006397	0.000000	0.863636
0	0	0044424	0.000000	0.625000
0	0	0008078	0.000000	0.066667
0	0	0048076	0.000000	0.037037
0	0	0007097	0.000000	0.031250
0	0	0000978	0.000000	0.017241
0	0	0048878	0.000000	0.833333
0	0	0016787	0.000000	0.600000
0	0	0002573	0.000000	0.045455
0	0	0036020	0.000000	0.000000
0	0	0005914	0.000000	0.000000
0	0	0061158	0.000000	0.049180
0	0	0000149	0.000000	0.800000
0	0	0044444	0.000000	0.583333
0	0	0006302	0.000000	0.058824
0	0	0043624	0.000000	0.615385
0	0	0030674	0.000000	0.833333
0	0	0046907	0.000000	0.388889
0	0	0098588	0.000000	0.350000
0	0	0006368	0.000000	0.045455
0	0	0004363	0.000000	0.046512
0	0	0005025	0.000000	0.035088
0	0	0007617	0.000000	0.025000
0	0	0043227	0.000000	0.300000
0	0	0004721	0.000000	0.964286
0	0	0006890	0.000000	0.029412
0	0	0006342	0.000000	0.027397
0	0	0005366	0.000000	0.032787
0	0	0009987	0.000000	0.222222
0	0	0097458	0.000000	0.571429
0	0	0031226	0.000000	0.833333
0	0	0098916	0.000000	0.888889
0	0	0005575	0.000000	0.500000
0	0	0003008	0.000000	0.750000
0	0	0071688	0.000000	0.048780
0	0	0019237	0.000000	0.033333
0	0	0004815	0.000000	0.035714
0	0	0015276	0.000000	0.952381
0	0	0065008	0.000000	0.750000
0	0	0006811	0.000000	0.714286
0	0	0043531	0.000000	0.027778
0	0	0019344	0.000000	0.939394
0	0	0000018	0.000000	0.022727
0	0	0070498	0.000000	0.038462
0	0	0043168	0.000000	0.307692
0	0	0070098	0.000000	0.038462
0	0	0019344	0.000000	0.939394
0	0	0032873	0.000000	0.012658
0	0	0055114	0.000000	0.500000
0	0	0046777	0.000000	0.083333
0	0	2000377	0.000000	0.083333
0	0	0000018	0.000000	0.058824
0	0	0000725	0.000000	0.071429
0	0	0005488	0.000000	0.500000
0	0	0043227	0.000000	0.300000
0	0	0045893	0.000000	0.000000
0	0	0051480	0.000000	0.000000
0	0	1902711	0.000000	0.071429
0	0	0043248	0.000000	0.000000
0	0	0016791	0.000000	1.000000
0	0	0042578	0.000000	0.384615
0	0	0009536	0.000000	0.923077
0	0	0009070	0.000000	0.925926
0	0	0006796	0.000000	0.857143
0	0	0035171	0.000000	0.066667
0	0	0043169	0.000000	0.666667
0	0	1905519	0.000000	0.030303
0	0	1902036	0.000000	0.052632
0	0	0019869	0.000000	0.090909
0	0	0016831	0.000000	0.833333
0	0	0046189	0.000000	0.571429
0	0	0016830	0.000000	0.666667
0	0	0006950	0.000000	0.750000
0	0	0062023	0.000000	0.000000
0	0	0006950	0.000000	0.750000
0	0	2000649	0.000000	0.050000
0	0	0010181	0.000000	0.052632
0	0	0006521	0.000000	0.066667
0	0	0005251	0.000000	0.023810
0	0	0016757	0.000000	0.800000
0	0	0003691	0.000000	0.071429
0	0	0005813	0.000000	0.000000
0	0	0060406	0.000000	0.000000
0	0	0005575	0.000000	0.500000
0	0	0047498	0.000000	0.000000
0	0	0007034	0.000000	0.000000
0	0	0017113	0.000000	0.000000
0	0	0032974	0.000000	0.000000
0	0	0046101	0.000000	0.868421
0	0	0019239	0.000000	0.571429
0	0	0044424	0.000000	0.625000
0	0	0046085	0.000000	0.545455
0	0	0045964	0.000000	0.017857
0	0	0046129	0.000000	0.952381
0	0	0000022	0.000000	0.032787
0	0	0030036	0.000000	0.045455
0	0	0006890	0.000000	0.022727
0	0	0098530	0.000000	0.025641
0	0	0043543	0.000000	0.941176
0	0	0032755	0.000000	0.038462
0	0	0016746	0.000000	0.666667
0	0	0031225	0.000000	0.000000
0	0	0005933	0.000000	0.000000
0	0	0016811	0.000000	0.833333
0	0	0005933	0.000000	0.000000
0	0	0005665	0.000000	0.000000
0	0	0046132	0.000000	0.000000
0	0	0005248	0.000000	0.027027
0	0	0016462	0.000000	0.750000
0	0	0006612	0.000000	0.000000
0	0	0004972	0.000000	0.017241
0	0	0055037	0.000000	0.000000
0	0	0030136	0.000000	0.000000
0	0	0044424	0.000000	0.625000
0	0	0015036	0.000000	0.727273
0	0	0045719	0.000000	0.021739
0	0	0043996	0.000000	0.076923
0	0	0032755	0.000000	0.050000
0	0	1902915	0.000000	0.027027
0	0	0016192	0.000000	0.714286
0	0	0044431	0.000000	0.812500
0	0	0046907	0.000000	0.700000
0	0	0044424	0.000000	0.625000
0	0	0017137	0.000000	0.533333
0	0	0044424	0.000000	0.625000
0	0	0040003	0.000000	0.076923
0	0	0044444	0.000000	0.875000
0	0	0009228	0.000000	0.025000
0	0	0000381	0.000000	0.066667
0	0	0060126	0.000000	0.037037
0	0	0031968	0.000000	0.692308
0	0	0019030	0.000000	0.033333
0	0	0005244	0.000000	0.629630
0	0	0030007	0.000000	0.022222
0	0	0006241	0.000000	0.012500
0	0	0001302	0.000000	0.030303
0	0	0044424	0.000000	0.625000
0	0	0006757	0.000000	0.415842
0	0	0008010	0.000000	0.071429
0	0	0043891	0.000000	0.900000
0	0	0019430	0.000000	0.054054
0	0	0015871	0.000000	0.047619
0	0	0043267	0.000000	0.047619
0	0	0030286	0.000000	1.000000
0	0	0006928	0.000000	0.600000
0	0	0005515	0.000000	0.750000
0	0	1902494	0.000000	0.166667
0	0	0003777	0.000000	0.692308
0	0	0006928	0.000000	0.600000
0	0	0005488	0.000000	0.500000
0	0	0008565	0.000000	0.055556
0	0	0032526	0.000000	0.083333
0	0	0034090	0.000000	0.066667
0	0	0010886	0.000000	0.062500
0	0	0006418	0.000000	0.976744
0	0	0043231	0.000000	0.750000
0	0	0043231	0.000000	0.750000
0	0	0016875	0.000000	0.500000
0	0	0001228	0.000000	0.020408
0	0	0043248	0.000000	0.039216
0	0	0070192	0.000000	0.037037
0	0	0015140	0.000000	0.026316
0	0	0005198	0.000000	0.666667
0	0	0098798	0.000000	0.548387
0	0	0055088	0.000000	0.000000
0	0	0060291	0.000000	0.000000
0	0	0007602	0.000000	0.000000
0	0	0004991	0.000000	0.052632
0	0	0008168	0.000000	0.888889
0	0	0043231	0.000000	0.750000
0	0	0006546	0.000000	0.971429
0	0	0006896	0.000000	0.050000
0	0	0017146	0.000000	0.090909
0	0	0000027	0.000000	0.039216
0	0	0035065	0.000000	0.037736
0	0	0097159	0.000000	0.500000
0	0	1903506	0.000000	0.842105
0	0	0044451	0.000000	0.612903
0	0	0005049	0.000000	0.064516
0	0	0090156	0.000000	0.074074
0	0	0035494	0.000000	0.032258
0	0	0006355	0.000000	0.950000
0	0	0003973	0.000000	0.076923
0	0	0043231	0.000000	0.692308
0	0	0097502	0.000000	0.400000
0	0	0006486	0.000000	0.965517
0	0	0042056	0.000000	0.060606
0	0	0001103	0.000000	0.058824
0	0	0000977	0.000000	0.043478
0	0	0005227	0.000000	0.062500
0	0	0016740	0.000000	0.600000
0	0	0015108	0.000000	0.038462
0	0	0006518	0.000000	0.714286
0	0	0070498	0.000000	0.060606
0	0	0033041	0.000000	0.038462
0	0	0034993	0.000000	0.000000
0	0	0006464	0.000000	0.882353
0	0	0044424	0.000000	0.625000
0	0	0009108	0.000000	0.312500
0	0	0070566	0.000000	0.857143
0	0	0016740	0.000000	0.750000
0	0	0043545	0.000000	0.656250
0	0	0015131	0.000000	0.029412
0	0	0006979	0.000000	0.050000
0	0	0048008	0.000000	0.068966
0	0	0042267	0.000000	0.033333
0	0	0003674	0.000000	0.500000
0	0	0051647	0.000000	0.000000
0	0	0051345	0.000000	0.000000
0	0	0072320	0.000000	0.066667
0	0	0006047	0.000000	0.000000
0	0	0008150	0.000000	0.333333
0	0	0032561	0.000000	0.619048
0	0	0009987	0.000000	0.666667
0	0	0005198	0.000000	0.222222
0	0	0015630	0.000000	0.578947
0	0	0007017	0.000000	1.000000
0	0	0072344	0.000000	0.042553
0	0	0002429	0.000000	0.080000
0	0	0008355	0.000000	0.062500
0	0	1904262	0.000000	0.045455
0	0	0009267	0.000000	0.937500
0	0	0043231	0.000000	0.692308
0	0	0031984	0.000000	0.578947
0	0	0044464	0.000000	0.500000
0	0	0015698	0.000000	0.875000
0	0	0035435	0.000000	0.636364
0	0	0001516	0.000000	0.042553
0	0	0043686	0.000000	0.066667
0	0	0003917	0.000000	0.037037
0	0	0004016	0.000000	0.037037
0	0	0051234	0.000000	0.600000
0	0	0044437	0.000000	0.750000
0	0	0005575	0.000000	0.500000
0	0	0005773	0.000000	0.923077
0	0	0015405	0.000000	0.523810
0	0	0003906	0.000000	0.086957
0	0	0009737	0.000000	0.066667
0	0	0071071	0.000000	0.052632
0	0	0033133	0.000000	0.025641
0	0	0043231	0.000000	0.692308
0	0	0030538	0.000000	0.000000
0	0	0017112	0.000000	0.000000
0	0	0044267	0.000000	0.000000
0	0	0006855	0.000000	0.000000
0	0	0034613	0.000000	0.875000
0	0	0005575	0.000000	0.500000
0	0	0007043	0.000000	0.058824
0	0	0010886	0.000000	0.052632
0	0	0036159	0.000000	0.032258
0	0	0003730	0.000000	0.000000
0	0	0015935	0.000000	0.818182
0	0	0005198	0.000000	0.666667
0	0	0006919	0.000000	0.000000
0	0	0018063	0.000000	0.000000
0	0	0006432	0.000000	0.000000
0	0	0000731	0.000000	0.000000
0	0	0050794	0.000000	0.400000
0	0	0044464	0.000000	0.500000
0	0	0000405	0.000000	0.000000
0	0	0008272	0.000000	0.055556
0	0	0031624	0.000000	0.000000
0	0	0060126	0.000000	0.068966
0	0	0016829	0.000000	0.600000
0	0	0000815	0.000000	0.000000
0	0	0006488	0.000000	0.000000
0	0	0008565	0.000000	0.052632
0	0	0002196	0.000000	0.060606
0	0	0006665	0.000000	0.800000
0	0	0090155	0.000000	0.870968
0	0	0031211	0.000000	0.931034
0	0	0055082	0.000000	0.800000
0	0	0002548	0.000000	0.066667
0	0	0000417	0.000000	0.066667
0	0	0010033	0.000000	0.076923
0	0	0016036	0.000000	0.083333
0	0	0006357	0.000000	0.540541
0	0	0031519	0.000000	0.750000
0	0	0010390	0.000000	0.903226
0	0	0045814	0.000000	0.256410
0	0	0005488	0.000000	0.500000
0	0	0006096	0.000000	0.064516
0	0	0044550	0.000000	0.058824
0	0	0048653	0.000000	0.019231
0	0	0004925	0.000000	0.069444
0	0	0016829	0.000000	0.600000
0	0	0043231	0.000000	0.750000
0	0	0017003	0.000000	0.653846
0	0	1990112	0.000000	0.071429
0	0	0007519	0.000000	0.025641
0	0	0031490	0.000000	0.083333
0	0	0015732	0.000000	0.023256
0	0	0043227	0.000000	0.300000
0	0	0007010	0.000000	0.750000
0	0	0048739	0.000000	0.058824
0	0	0005911	0.000000	0.083333
0	0	0051015	0.000000	0.000000
0	0	0004650	0.000000	0.000000
0	0	0016788	0.000000	0.666667
0	0	0007030	0.000000	0.000000
0	0	0006429	0.000000	0.000000
0	0	0042632	0.000000	0.000000
0	0	0030101	0.000000	0.000000
0	0	0042724	0.000000	0.941176
0	0	0016740	0.000000	0.600000
0	0	0020015	0.000000	0.000000
0	0	0007162	0.000000	0.024390
0	0	0014912	0.000000	0.020000
0	0	0070342	0.000000	0.027027
0	0	0006783	0.000000	0.935484
0	0	0008169	0.000000	0.818182
0	0	0007064	0.000000	0.041667
0	0	0034774	0.000000	0.000000
0	0	0046765	0.000000	0.027778
0	0	0045475	0.000000	0.055556
0	0	0016043	0.000000	0.666667
0	0	0032592	0.000000	0.878788
0	0	0007005	0.000000	1.000000
0	0	0008589	0.000000	0.071429
0	0	0042789	0.000000	0.052632
0	0	0031297	0.000000	0.068966
0	0	0010951	0.000000	0.027778
0	0	0043981	0.000000	0.000000
0	0	0003674	0.000000	0.333333
0	0	0001561	0.000000	0.000000
0	0	0030374	0.000000	0.027778
0	0	0005222	0.000000	0.031250
0	0	0016462	0.000000	0.750000
0	0	0007264	0.000000	0.857143
0	0	0046907	0.000000	0.400000
0	0	0012505	0.000000	0.428571
0	0	0031410	0.000000	0.928571
0	0	0006797	0.000000	0.090909
0	0	0060627	0.000000	0.777778
0	0	0016020	0.000000	0.333333
0	0	0007342	0.000000	0.066667
0	0	0006798	0.000000	0.076923
0	0	0098657	0.000000	0.714286
0	0	0031410	0.000000	0.928571
0	0	0043295	0.000000	0.055556
0	0	0008334	0.000000	0.739130
0	0	0043631	0.000000	0.695652
0	0	0004527	0.000000	0.954545
0	0	0005849	0.000000	0.954545
0	0	0003676	0.000000	0.833333
0	0	0015606	0.000000	0.042553
0	0	0004540	0.000000	0.888889
0	0	0016942	0.000000	0.074074
0	0	0016246	0.000000	0.052632
0	0	0007041	0.000000	0.037037
0	0	0003723	0.000000	1.000000
0	0	0005575	0.000000	0.333333
0	0	0003723	0.000000	1.000000
0	0	0003676	0.000000	0.833333
0	0	0004535	0.000000	0.027027
0	0	0003954	0.000000	0.076923
0	0	0006336	0.000000	0.000000
0	0	0019430	0.000000	0.000000
0	0	0055114	0.000000	0.500000
0	0	0043231	0.000000	0.750000
0	0	0007612	0.000000	0.076923
0	0	0007188	0.000000	0.055556
0	0	0016645	0.000000	0.857143
0	0	0086002	0.000000	0.035714
0	0	0070013	0.000000	0.578947
0	0	0006828	0.000000	0.071429
0	0	0003674	0.000000	0.333333
0	0	0022618	0.000000	0.666667
0	0	0044445	0.000000	0.409091
0	0	0008202	0.000000	0.041667
0	0	0008344	0.000000	0.043478
0	0	1990404	0.000000	0.051282
0	0	0009414	0.000000	0.037037
0	0	0046914	0.000000	0.857143
0	0	0016705	0.000000	0.777778
0	0	0003746	0.000000	0.049180
0	0	0007389	0.000000	0.071429
0	0	0004482	0.000000	0.083333
0	0	0019354	0.000000	0.052632
0	0	1901575	0.000000	0.625000
0	0	0016830	0.000000	0.666667
0	0	0009262	0.000000	0.477273
0	0	0034388	0.000000	0.000000
0	0	0034599	0.000000	0.058824
0	0	1990837	0.000000	0.071429
0	0	0007266	0.000000	0.047619
0	0	0004930	0.000000	0.687500
0	0	0009416	0.000000	0.454545
0	0	0007165	0.000000	0.909091
0	0	0031226	0.000000	0.833333
0	0	0007165	0.000000	0.909091
0	0	1990841	0.000000	0.033333
0	0	0006816	0.000000	0.050000
0	0	0051119	0.000000	0.052632
0	0	0003684	0.000000	0.030303
0	0	0044428	0.000000	0.590909
0	0	0042054	0.000000	0.000000
0	0	0031369	0.000000	0.000000
0	0	0017146	0.000000	0.095238
0	0	0003954	0.000000	0.000000
0	0	0004672	0.000000	0.964286
0	0	0007619	0.000000	0.024390
0	0	0043050	0.000000	0.031250
0	0	0048512	0.000000	0.030303
0	0	0010150	0.000000	0.025000
0	0	0003700	0.000000	0.916667
0	0	0005254	0.000000	0.040000
0	0	0010468	0.000000	0.300000
0	0	0048869	0.000000	0.800000
0	0	0070337	0.000000	0.032258
0	0	0006865	0.000000	0.066667
0	0	0043227	0.000000	0.300000
0	0	0048856	0.000000	0.750000
0	0	0043295	0.000000	0.029412
0	0	0003690	0.000000	0.777778
0	0	1903507	0.000000	0.878788
0	0	0007166	0.000000	0.916667
0	0	0043231	0.000000	0.900000
0	0	0003676	0.000000	0.714286
0	0	0001012	0.000000	0.642857
0	0	0046103	0.000000	0.044444
0	0	0009987	0.000000	0.400000
0	0	0005515	0.000000	0.750000
0	0	0051960	0.000000	0.318182
0	0	0006336	0.000000	0.080000
0	0	0045047	0.000000	0.035714
0	0	0004842	0.000000	0.074074
0	0	0043231	0.000000	0.900000
0	0	0003677	0.000000	0.857143
0	0	0003676	0.000000	0.714286
0	0	0048869	0.000000	0.800000
0	0	0004972	0.000000	0.037037
0	0	0045300	0.000000	0.076923
0	0	0004124	0.000000	0.051282
0	0	0000184	0.000000	0.046512
0	0	0008150	0.000000	0.333333
0	0	0048278	0.000000	0.076923
0	0	0050853	0.000000	0.035714
0	0	0043197	0.000000	0.000000
0	0	0005635	0.000000	0.000000
0	0	0031226	0.000000	0.833333
0	0	1905202	0.000000	0.066667
0	0	0045505	0.000000	0.000000
0	0	0051234	0.000000	0.600000
0	0	0034485	0.000000	0.047619
0	0	0004571	0.000000	0.000000
0	0	0071973	0.000000	0.909091
0	0	0016020	0.000000	0.400000
0	0	0055105	0.000000	0.022222
0	0	0042446	0.000000	0.055556
0	0	0031224	0.000000	0.800000
0	0	0006145	0.000000	0.052632
0	0	0045544	0.000000	0.050000
0	0	0005198	0.000000	0.666667
0	0	0005576	0.000000	0.043478
0	0	0044445	0.000000	0.409091
0	0	0006148	0.000000	0.000000
0	0	0006526	0.000000	0.000000
0	0	0009968	0.000000	0.000000
0	0	1903506	0.000000	0.842105
0	0	0006511	0.000000	0.892857
0	0	0016567	0.000000	0.750000
0	0	0000055	0.000000	0.016949
0	0	0006941	0.000000	0.041667
0	0	0002116	0.000000	0.000000
0	0	0005161	0.000000	0.034483
0	0	0006836	0.000000	0.416667
0	0	0035327	0.000000	0.000000
0	0	0015220	0.000000	0.581395
0	0	0070405	0.000000	0.714286
0	0	0042136	0.000000	0.478261
0	0	0045944	0.000000	0.035088
0	0	0034976	0.000000	0.071429
0	0	0002479	0.000000	0.050000
0	0	0016773	0.000000	0.357143
0	0	0044255	0.000000	0.888889
0	0	0006919	0.000000	0.081633
0	0	0007165	0.000000	0.909091
0	0	0008010	0.000000	0.055556
0	0	0016020	0.000000	0.333333
0	0	0006639	0.000000	0.916667
0	0	0035914	0.000000	0.080000
0	0	0030258	0.000000	0.800000
0	0	0019838	0.000000	0.058824
0	0	0005221	0.000000	0.966667
0	0	0005217	0.000000	0.700000
0	0	0030551	0.000000	0.470588
0	0	0003997	0.000000	0.054054
0	0	0005184	0.000000	0.058824
0	0	0000187	0.000000	0.011628
0	0	0002143	0.000000	0.017544
0	0	1901575	0.000000	0.625000
0	0	0044424	0.000000	0.625000
0	0	0016787	0.000000	0.750000
0	0	0006935	0.000000	0.071429
0	0	0019933	0.000000	0.047619
0	0	1904045	0.000000	0.026316
0	0	0005223	0.000000	0.030303
0	0	0043168	0.000000	0.333333
0	0	0035556	0.000000	0.846154
0	0	0002237	0.000000	0.785714
0	0	0016651	0.000000	0.857143
0	0	0016020	0.000000	0.333333
0	0	0031282	0.000000	0.534884
0	0	0004497	0.000000	0.857143
0	0	0008308	0.000000	0.064516
0	0	0003824	0.000000	0.333333
0	0	0032553	0.000000	0.642857
0	0	0010033	0.000000	0.666667
0	0	0042136	0.000000	0.550000
0	0	0031982	0.000000	0.500000
0	0	0006525	0.000000	0.592593
0	0	0006896	0.000000	0.058824
0	0	0043227	0.000000	0.375000
0	0	0044444	0.000000	0.875000
0	0	0043282	0.000000	0.052632
0	0	0005366	0.000000	0.051282
0	0	0022618	0.000000	0.705882
0	0	0006351	0.000000	0.909091
0	0	0006412	0.000000	0.928571
0	0	0051213	0.000000	0.060606
0	0	0007218	0.000000	0.074074
0	0	0043231	0.000000	0.750000
0	0	0019838	0.000000	0.000000
0	0	0008392	0.000000	0.055556
0	0	0042221	0.000000	0.750000
0	0	0030507	0.000000	0.000000
0	0	0048843	0.000000	0.037383
0	0	0006357	0.000000	0.555556
0	0	0055072	0.000000	0.071429
0	0	0060079	0.000000	0.074074
0	0	0006464	0.000000	0.750000
0	0	0004674	0.000000	0.965517
0	0	0005515	0.000000	0.750000
0	0	0004674	0.000000	0.965517
0	0	0018209	0.000000	0.772727
0	0	0071688	0.000000	0.046512
0	0	1990726	0.000000	0.076923
0	0	0043227	0.000000	0.300000
0	0	0008094	0.000000	0.076923
0	0	0007165	0.000000	0.909091
0	0	0010001	0.000000	0.090909
0	0	0045275	0.000000	0.405405
0	0	0042775	0.000000	0.976744
0	0	0016681	0.000000	0.571429
0	0	0042391	0.000000	0.058824
0	0	0043231	0.000000	0.750000
0	0	0010305	0.000000	0.045455
0	0	0016021	0.000000	0.076923
0	0	0001103	0.000000	0.047619
0	0	0043231	0.000000	0.692308
0	0	0046474	0.000000	0.916667
0	0	0042171	0.000000	0.700000
0	0	0060696	0.000000	0.026316
0	0	0046621	0.000000	0.027027
0	0	0000077	0.000000	0.051282
0	0	0043406	0.000000	0.012821
0	0	0044444	0.000000	0.875000
0	0	0043231	0.000000	0.900000
0	0	0032527	0.000000	0.358491
0	0	0017111	0.000000	0.875000
0	0	0032984	0.000000	0.466667
0	0	0140030	0.000000	0.800000
0	0	0006515	0.000000	0.564103
0	0	0032006	0.000000	0.055556
0	0	0098796	0.000000	0.217391
0	0	0007052	0.000000	0.789474
0	0	0044248	0.000000	0.666667
0	0	0036503	0.000000	0.868421
0	0	0010075	0.000000	0.045455
0	0	0038128	0.000000	0.090909
0	0	0007088	0.000000	0.052632
0	0	0009628	0.000000	0.600000
0	0	0009765	0.000000	0.888889
0	0	0019388	0.000000	0.086957
0	0	0045047	0.000000	0.035714
0	0	0015386	0.000000	0.024390
0	0	0031298	0.000000	0.000000
0	0	0008652	0.000000	0.913043
0	0	0006573	0.000000	0.592593
0	0	0009082	0.000000	1.000000
0	0	1902476	0.000000	0.045455
0	0	0016616	0.000000	0.888889
0	0	0019955	0.000000	0.083333
0	0	0015279	0.000000	0.051282
0	0	0017154	0.000000	0.083333
0	0	0003676	0.000000	0.714286
0	0	0003677	0.000000	0.857143
0	0	0006355	0.000000	0.863636
0	0	0043227	0.000000	0.300000
0	0	0016311	0.000000	0.035714
0	0	0062023	0.000000	0.071429
0	0	0006826	0.000000	0.033333
0	0	0009617	0.000000	0.034483
0	0	0007034	0.000000	0.500000
0	0	0035032	0.000000	0.916667
0	0	0005942	0.000000	0.833333
0	0	1905037	0.000000	0.777778
0	0	0005575	0.000000	0.250000
0	0	0009267	0.000000	0.882353
0	0	0044424	0.000000	0.625000
0	0	0000976	0.000000	0.000000
0	0	0045503	0.000000	0.000000
0	0	1902287	0.000000	0.096774
0	0	0072665	0.000000	0.750000
0	0	0045987	0.000000	0.047619
0	0	0003676	0.000000	0.714286
0	0	0048869	0.000000	0.800000
0	0	0043227	0.000000	0.300000
0	0	0070509	0.000000	0.066667
0	0	0009142	0.000000	0.060606
0	0	0001067	0.000000	0.750000
0	0	0007080	0.000000	0.066667
0	0	0060729	0.000000	0.055556
0	0	0004921	0.000000	0.033333
0	0	0006012	0.000000	0.562500
0	0	0016854	0.000000	0.666667
0	0	0044444	0.000000	0.875000
0	0	0019320	0.000000	0.875000
0	0	0030198	0.000000	0.047619
0	0	0015297	0.000000	0.062500
0	0	0030553	0.000000	0.045455
0	0	0106068	0.000000	0.263158
0	0	0048522	0.000000	0.500000
0	0	0030943	0.000000	0.000000
0	0	0043227	0.000000	0.300000
0	0	0006974	0.000000	0.318182
0	0	0015141	0.000000	0.035088
0	0	0008340	0.000000	0.052632
0	0	0015701	0.000000	0.050000
0	0	0080134	0.000000	0.833333
0	0	0010646	0.000000	0.555556
0	0	0043227	0.000000	0.300000
0	0	0006950	0.000000	0.750000
0	0	0080032	0.000000	0.000000
0	0	0051451	0.000000	0.076923
0	0	0030145	0.000000	0.000000
0	0	0004309	0.000000	0.000000
0	0	0003002	0.000000	0.777778
0	0	0009888	0.000000	0.800000
0	0	0009755	0.000000	0.863636
0	0	0032977	0.000000	0.050000
0	0	0007080	0.000000	0.042553
0	0	0015386	0.000000	0.024390
0	0	0046834	0.000000	0.060606
0	0	0006468	0.000000	0.950000
0	0	0016301	0.000000	0.444444
0	0	0044464	0.000000	0.500000
0	0	0055044	0.000000	0.400000
0	0	0043406	0.000000	0.013514
0	0	0007519	0.000000	0.030303
0	0	0010087	0.000000	0.041667
0	0	0047724	0.000000	0.062500
0	0	0009725	0.000000	0.500000
0	0	0004930	0.000000	0.687500
0	0	0007165	0.000000	0.909091
0	0	0031226	0.000000	0.833333
0	0	0007097	0.000000	0.047619
0	0	0006398	0.000000	0.062500
0	0	0070286	0.000000	0.062500
0	0	0000003	0.000000	0.083333
0	0	0035899	0.000000	0.622222
0	0	0005575	0.000000	0.500000
0	0	0004300	0.000000	0.000000
0	0	1902857	0.000000	0.061538
0	0	0035069	0.000000	0.017544
0	0	0016287	0.000000	0.000000
0	0	0034645	0.000000	0.461538
0	0	0003674	0.000000	0.333333
0	0	0000313	0.000000	0.592593
0	0	0007342	0.000000	0.047619
0	0	0019870	0.000000	0.076923
0	0	1902350	0.000000	0.043478
0	0	0031954	0.000000	0.017857
0	0	0044444	0.000000	0.583333
0	0	0006650	0.000000	0.636364
0	0	0006655	0.000000	0.923077
0	0	0030572	0.000000	0.857143
0	0	0001745	0.000000	0.026316
0	0	0008589	0.000000	0.033333
0	0	0045037	0.000000	0.020000
0	0	0070286	0.000000	0.046512
0	0	0051336	0.000000	0.833333
0	0	0017137	0.000000	0.533333
0	0	0015301	0.000000	0.062500
0	0	0009438	0.000000	0.071429
0	0	0008308	0.000000	0.050000
0	0	0006013	0.000000	0.071429
0	0	0044464	0.000000	0.500000
0	0	0016926	0.000000	0.000000
0	0	0032755	0.000000	0.000000
0	0	0006032	0.000000	0.000000
0	0	0005763	0.000000	0.088235
0	0	0006820	0.000000	0.666667
0	0	0019901	0.000000	0.040000
0	0	0015291	0.000000	0.500000
0	0	0016021	0.000000	0.416667
0	0	0008379	0.000000	0.051282
0	0	0005160	0.000000	0.040000
0	0	0006972	0.000000	0.071429
0	0	0098916	0.000000	0.888889
0	0	0120025	0.000000	0.714286
0	0	0005575	0.000000	0.500000
0	0	0065008	0.000000	0.750000
0	0	0004888	0.000000	0.666667
0	0	1902710	0.000000	0.800000
0	0	0003008	0.000000	0.750000
0	0	0031226	0.000000	0.833333
0	0	0016573	0.000000	0.054054
0	0	0015276	0.000000	0.952381
0	0	0016578	0.000000	0.058824
0	0	0006811	0.000000	0.714286
0	0	0050794	0.000000	0.400000
0	0	0000070	0.000000	0.083333
0	0	0006672	0.000000	0.090909
0	0	0043420	0.000000	0.000000
0	0	0021984	0.000000	0.000000
0	0	0043227	0.000000	0.300000
0	0	0052814	0.000000	0.000000
0	0	0004837	0.000000	0.000000
0	0	0044444	0.000000	0.538462
0	0	0044267	0.000000	0.000000
0	0	0010233	0.000000	0.000000
0	0	0007605	0.000000	0.000000
0	0	0046777	0.000000	0.000000
0	0	0044260	0.000000	0.411765
0	0	0006325	0.000000	0.875000
0	0	0005515	0.000000	0.750000
0	0	0006357	0.000000	1.000000
0	0	0044454	0.000000	0.920000
0	0	0003676	0.000000	0.714286
0	0	0007157	0.000000	0.076923
0	0	0016010	0.000000	0.085714
0	0	0045088	0.000000	0.600000
0	0	0000146	0.000000	0.083333
0	0	0010468	0.000000	0.300000
0	0	0001656	0.000000	0.055556
0	0	0008146	0.000000	0.833333
0	0	1901071	0.000000	0.857143
0	0	0098839	0.000000	0.000000
0	0	0098821	0.000000	0.054795
0	0	0044237	0.000000	0.800000
0	0	0035097	0.000000	0.000000
0	0	0002023	0.000000	0.066667
0	0	0016021	0.000000	0.416667
0	0	0007165	0.000000	0.909091
0	0	0003746	0.000000	0.081967
0	0	0071310	0.000000	0.666667
0	0	0031369	0.000000	0.000000
0	0	1990116	0.000000	0.054054
0	0	0070337	0.000000	0.000000
0	0	0006357	0.000000	0.833333
0	0	0071704	0.000000	0.600000
0	0	0000976	0.000000	1.000000
0	0	0042592	0.000000	0.666667
0	0	0003713	0.000000	0.970588
0	0	0043227	0.000000	0.300000
0	0	0048856	0.000000	0.600000
0	0	0032496	0.000000	0.608696
0	0	0006357	0.000000	0.833333
0	0	1990837	0.000000	0.750000
0	0	0005515	0.000000	0.750000
0	0	0005667	0.000000	0.416667
0	0	0005244	0.000000	0.052632
0	0	0060089	0.000000	0.666667
0	0	0055088	0.000000	1.000000
0	0	0006357	0.000000	0.833333
0	0	0009987	0.000000	0.400000
0	0	0019531	0.000000	0.040000
0	0	0015140	0.000000	0.037736
0	0	0008272	0.000000	0.076923
0	0	0030594	0.000000	0.800000
0	0	0098661	0.000000	0.857143
0	0	0005216	0.000000	0.761905
0	0	0007186	0.000000	0.916667
0	0	0005253	0.000000	0.785714
0	0	0016917	0.000000	0.833333
0	0	0050794	0.000000	0.400000
0	0	0099537	0.000000	0.777778
0	0	1902710	0.000000	0.800000
0	0	0120025	0.000000	0.714286
0	0	0032501	0.000000	0.500000
0	0	0016021	0.000000	0.416667
0	0	0055085	0.000000	0.714286
0	0	0005575	0.000000	0.500000
0	0	0015276	0.000000	0.952381
0	0	0030971	0.000000	0.076923
0	0	0065008	0.000000	0.750000
0	0	0032979	0.000000	0.090909
0	0	0043162	0.000000	0.060606
0	0	1990813	0.000000	0.052632
0	0	0070647	0.000000	0.888889
0	0	0061659	0.000000	0.230769
0	0	0006847	0.000000	0.023810
0	0	0060070	0.000000	0.062500
0	0	0007169	0.000000	0.068966
0	0	0006911	0.000000	0.064516
0	0	0006400	0.000000	0.960000
0	0	0044444	0.000000	0.538462
0	0	0035596	0.000000	0.187500
0	0	0005506	0.000000	0.026316
0	0	0004956	0.000000	0.061224
0	0	0006874	0.000000	0.047619
0	0	0051045	0.000000	0.018868
0	0	0044444	0.000000	0.583333
0	0	0015368	0.000000	0.820513
0	0	0070838	0.000000	0.900000
0	0	0006875	0.000000	0.789474
0	0	0098662	0.000000	0.687500
0	0	0051139	0.000000	0.820513
0	0	0002040	0.000000	0.038462
0	0	0007389	0.000000	0.066667
0	0	0008083	0.000000	0.057143
0	0	0006644	0.000000	0.068966
0	0	0015036	0.000000	0.888889
0	0	0015036	0.000000	0.888889
0	0	0016667	0.000000	0.875000
0	0	0044444	0.000000	0.875000
0	0	0019725	0.000000	0.666667
0	0	0030169	0.000000	0.076923
0	0	0009451	0.000000	0.086957
0	0	0006968	0.000000	0.083333
0	0	0015718	0.000000	0.055556
0	0	0046856	0.000000	0.032258
0	0	0022857	0.000000	0.615385
0	0	0031386	0.000000	0.071429
0	0	0019388	0.000000	0.035714
0	0	0042127	0.000000	0.058824
0	0	0044454	0.000000	0.884615
0	0	0003676	0.000000	0.714286
0	0	0016233	0.000000	0.794118
0	0	0008409	0.000000	0.733333
0	0	0000726	0.000000	0.920000
0	0	0006259	0.000000	0.695652
0	0	0046928	0.000000	0.062500
0	0	0099044	0.000000	0.085106
0	0	0060071	0.000000	0.094340
0	0	0009834	0.000000	0.075000
0	0	0043168	0.000000	0.307692
0	0	0048309	0.000000	0.000000
0	0	0048339	0.000000	0.000000
0	0	0001080	0.000000	0.000000
0	0	0034098	0.000000	0.000000
0	0	0004620	0.000000	0.750000
0	0	0003779	0.000000	0.083333
0	0	0008589	0.000000	0.000000
0	0	0006105	0.000000	0.000000
0	0	0006896	0.000000	0.000000
0	0	0000097	0.000000	0.806452
0	0	0000166	0.000000	0.583333
0	0	0016651	0.000000	0.857143
0	0	0044444	0.000000	0.875000
0	0	0016722	0.000000	0.857143
0	0	0003824	0.000000	0.333333
0	0	0000381	0.000000	0.045455
0	0	1901605	0.000000	0.823529
0	0	0001889	0.000000	0.066667
0	0	0032553	0.000000	0.642857
0	0	0005237	0.000000	0.076923
0	0	0046578	0.000000	0.062500
0	0	0006790	0.000000	0.416667
0	0	0044429	0.000000	0.789474
0	0	0031225	0.000000	0.043478
0	0	0008028	0.000000	0.027027
0	0	0016209	0.000000	0.086957
0	0	0050220	0.000000	0.000000
0	0	0140110	0.000000	0.125000
0	0	0045893	0.000000	0.944444
0	0	0043227	0.000000	0.300000
0	0	0009408	0.000000	0.600000
0	0	0003682	0.000000	0.375000
0	0	0000977	0.000000	0.875000
0	0	0036003	0.000000	0.897959
0	0	0008964	0.000000	0.076923
0	0	0003677	0.000000	0.857143
0	0	0000395	0.000000	0.044444
0	0	0005925	0.000000	0.062500
0	0	0007034	0.000000	0.071429
0	0	0006364	0.000000	0.892857
0	0	1990904	0.000000	0.600000
0	0	0006883	0.000000	0.044444
0	0	0022857	0.000000	0.028571
0	0	0043232	0.000000	0.450000
0	0	0033612	0.000000	0.000000
0	0	0010033	0.000000	0.032258
0	0	0016106	0.000000	0.692308
0	0	0016614	0.000000	0.777778
0	0	0051228	0.000000	0.046512
0	0	0043023	0.000000	0.076923
0	0	0072320	0.000000	0.054054
0	0	0030676	0.000000	0.083333
0	0	0043207	0.000000	0.625000
0	0	0099568	0.000000	0.800000
0	0	0005575	0.000000	0.500000
0	0	0005488	0.000000	0.500000
0	0	0098609	0.000000	0.666667
0	0	0044421	0.000000	0.666667
0	0	0005575	0.000000	0.500000
0	0	0031012	0.000000	0.800000
0	0	0005911	0.000000	0.666667
0	0	0098609	0.000000	0.666667
0	0	0060089	0.000000	0.666667
0	0	0042802	0.000000	0.666667
0	0	0006336	0.000000	0.037037
0	0	0005198	0.000000	0.666667
0	0	0015012	0.000000	0.033333
0	0	0004124	0.000000	0.026316
0	0	0006552	0.000000	0.031250
0	0	0044428	0.000000	0.722222
0	0	0015035	0.000000	0.000000
0	0	0044451	0.000000	0.947368
0	0	0034599	0.000000	0.000000
0	0	0070181	0.000000	0.000000
0	0	0001103	0.000000	0.000000
0	0	0008146	0.000000	0.833333
0	0	0034483	0.000000	1.000000
0	0	0007605	0.000000	0.032258
0	0	0000056	0.000000	0.015385
0	0	0030201	0.000000	0.600000
0	0	0097194	0.000000	0.068966
0	0	0009725	0.000000	0.033333
0	0	0015934	0.000000	0.818182
0	0	0003674	0.000000	0.333333
0	0	0019843	0.000000	0.875000
0	0	0004809	0.000000	0.022727
0	0	0016310	0.000000	0.000000
0	0	0008353	0.000000	0.032258
0	0	0006203	0.000000	0.000000
0	0	0043231	0.000000	0.750000
0	0	0030851	0.000000	0.000000
0	0	0090297	0.000000	0.000000
0	0	0034271	0.000000	0.043478
0	0	0009931	0.000000	0.000000
0	0	0044249	0.000000	0.142857
0	0	0009887	0.000000	0.020000
0	0	0005789	0.000000	0.000000
0	0	0045504	0.000000	0.000000
0	0	1990837	0.000000	0.000000
0	0	0032446	0.000000	0.944444
0	0	0000159	0.000000	0.000000
0	0	0005761	0.000000	0.000000
0	0	0019787	0.000000	0.833333
0	0	0007234	0.000000	0.054054
0	0	0008270	0.000000	0.083333
0	0	0043021	0.000000	0.666667
0	0	0017148	0.000000	0.586207
0	0	0005575	0.000000	0.333333
0	0	0035770	0.000000	0.750000
0	0	0097159	0.000000	0.500000
0	0	0003723	0.000000	1.000000
0	0	0001302	0.000000	0.015625
0	0	0007605	0.000000	0.015625
0	0	0031543	0.000000	0.030303
0	0	0004725	0.000000	0.029412
0	0	0015171	0.000000	0.903226
0	0	0042493	0.000000	0.029412
0	0	0031284	0.000000	0.013699
0	0	0009898	0.000000	0.000000
0	0	0031012	0.000000	0.000000
0	0	0048699	0.000000	0.923077
0	0	0003676	0.000000	0.714286
0	0	0070603	0.000000	0.966667
0	0	0043231	0.000000	0.900000
0	0	1902711	0.000000	0.071429
0	0	0048247	0.000000	0.062500
0	0	0007097	0.000000	0.043478
0	0	0097199	0.000000	0.081633
0	0	0006355	0.000000	0.950000
0	0	0030016	0.000000	0.842105
0	0	0010811	0.000000	0.000000
0	0	0070291	0.000000	0.000000
0	0	0006896	0.000000	0.000000
0	0	0031594	0.000000	0.047619
0	0	1902850	0.000000	0.866667
0	0	0005875	0.000000	0.888889
0	0	0044430	0.000000	0.812500
0	0	0001103	0.000000	0.000000
0	0	0046855	0.000000	0.050000
0	0	0009651	0.000000	0.050000
0	0	0016788	0.000000	0.000000
0	0	0045271	0.000000	0.270270
0	0	0002455	0.000000	0.000000
0	0	0006817	0.000000	0.000000
0	0	0001573	0.000000	0.000000
0	0	0043995	0.000000	0.000000
0	0	0004672	0.000000	0.964286
0	0	0016310	0.000000	0.368421
0	0	0043231	0.000000	0.900000
0	0	0005215	0.000000	0.034483
0	0	0009987	0.000000	0.181818
0	0	0051177	0.000000	0.058824
0	0	0043565	0.000000	0.029412
0	0	1902711	0.000000	0.071429
0	0	0008409	0.000000	0.733333
0	0	0016233	0.000000	0.794118
0	0	0003677	0.000000	0.857143
0	0	0000726	0.000000	0.920000
0	0	0006281	0.000000	0.956522
0	0	0004644	0.000000	0.083333
0	0	0000781	0.000000	0.576923
0	0	0051930	0.000000	0.050000
0	0	0003950	0.000000	0.083333
0	0	0010075	0.000000	0.043478
0	0	0016233	0.000000	0.794118
0	0	0003676	0.000000	0.714286
0	0	0006259	0.000000	0.695652
0	0	0044454	0.000000	0.884615
0	0	0008409	0.000000	0.733333
0	0	0000726	0.000000	0.920000
0	0	0015701	0.000000	0.032258
0	0	0045039	0.000000	0.073529
0	0	0017056	0.000000	0.055556
0	0	1901897	0.000000	0.050000
0	0	0032006	0.000000	0.062500
0	0	0046132	0.000000	0.044444
0	0	0048701	0.000000	0.037037
0	0	0016491	0.000000	0.857143
0	0	0005540	0.000000	0.062500
0	0	0035770	0.000000	0.750000
0	0	0008408	0.000000	0.687500
0	0	0000288	0.000000	0.952381
0	0	0006417	0.000000	0.558824
0	0	0044424	0.000000	0.625000
0	0	1901371	0.000000	0.069767
0	0	0046802	0.000000	0.018519
0	0	0009653	0.000000	0.028571
0	0	0007179	0.000000	0.074074
0	0	0001067	0.000000	0.750000
0	0	0006355	0.000000	0.950000
0	0	0008209	0.000000	0.060606
0	0	0005588	0.000000	0.041667
0	0	0055088	0.000000	0.083333
0	0	0043227	0.000000	0.300000
0	0	0008832	0.000000	0.071429
0	0	0043231	0.000000	0.750000
0	0	0009083	0.000000	0.851852
0	0	0016885	0.000000	0.666667
0	0	0032991	0.000000	0.500000
0	0	0035069	0.000000	0.025641
[truncated: 497,320 more rows]
