# Supplementary material for: Novel comparison of evaluation metrics for gene ontology classifiers reveals drastic performance differences
Source: PLoS Comput Biol. 2019 Nov 4;15(11):e1007419. doi: 10.1371/journal.pcbi.1007419 (PMC6855565; doi:10.1371/journal.pcbi.1007419)
Supplement: S2 File — This compressed archive file represents the evaluation metric scores for all generated AP and FP sets, obtained with k = 3. Our further analysis focuses on this data. (GZ) [file pcbi.1007419.s006.tar.gz › res-2019-01-r3/mouseFunc.jacc]

0	0	0044238	0.000000	0.600000
0	0	0003674	0.000000	0.250000
0	0	0016788	0.000000	0.800000
0	0	0016788	0.000000	0.800000
0	0	0003824	0.000000	0.500000
0	0	0031331	0.000000	0.608696
0	0	0034454	0.000000	0.066667
0	0	0016020	0.000000	0.100000
0	0	0001944	0.000000	0.076923
0	0	0090191	0.000000	0.073171
0	0	0000070	0.000000	0.047619
0	0	0009067	0.000000	0.892857
0	0	0016645	0.000000	0.777778
0	0	2000761	0.000000	0.028571
0	0	0016491	0.000000	0.666667
0	0	0016645	0.000000	0.777778
0	0	0005622	0.000000	0.666667
0	0	0043231	0.000000	1.000000
0	0	0009987	0.000000	0.400000
0	0	0043227	0.000000	0.333333
0	0	0061310	0.000000	0.048780
0	0	0006554	0.000000	0.870968
0	0	0030274	0.000000	0.076923
0	0	0002763	0.000000	0.037037
0	0	0044464	0.000000	0.428571
0	0	0009063	0.000000	0.700000
0	0	0046677	0.000000	0.600000
0	0	0042053	0.000000	0.578947
0	0	0009448	0.000000	0.633333
0	0	0050796	0.000000	0.600000
0	0	0031646	0.000000	0.500000
0	0	1904448	0.000000	0.560000
0	0	0014070	0.000000	0.500000
0	0	0005515	0.000000	0.500000
0	0	0032502	0.000000	0.666667
0	0	0001505	0.000000	0.363636
0	0	0008150	0.000000	0.333333
0	0	0042221	0.000000	0.750000
0	0	0070472	0.000000	0.642857
0	0	0008015	0.000000	0.555556
0	0	0043271	0.000000	0.391304
0	0	0008150	0.000000	0.333333
0	0	0097458	0.000000	0.571429
0	0	0035493	0.000000	0.066667
0	0	0010035	0.000000	0.666667
0	0	0007610	0.000000	0.666667
0	0	0015385	0.000000	0.026316
0	0	0051048	0.000000	0.391304
0	0	0005242	0.000000	0.023256
0	0	0050662	0.000000	0.307692
0	0	0006336	0.000000	0.064516
0	0	0007610	0.000000	0.666667
0	0	0007618	0.000000	0.875000
0	0	0008483	0.000000	0.833333
0	0	0050896	0.000000	0.500000
0	0	0022037	0.000000	0.928571
0	0	0070013	0.000000	0.578947
0	0	0043231	0.000000	0.750000
0	0	0010544	0.000000	0.783784
0	0	0050714	0.000000	0.676471
0	0	0051240	0.000000	0.666667
0	0	0005515	0.000000	1.000000
0	0	0044464	0.000000	0.500000
0	0	0043588	0.000000	0.538462
0	0	1902994	0.000000	0.578947
0	0	1903062	0.000000	0.588235
0	0	0005515	0.000000	1.000000
0	0	0043229	0.000000	0.777778
0	0	0010874	0.000000	0.588235
0	0	0071702	0.000000	0.625000
0	0	0015399	0.000000	0.476190
0	0	0032501	0.000000	0.181818
0	0	0099503	0.000000	0.777778
0	0	0003674	0.000000	0.333333
0	0	0034613	0.000000	0.700000
0	0	0016192	0.000000	0.500000
0	0	0032502	0.000000	0.166667
0	0	0044444	0.000000	0.875000
0	0	0005215	0.000000	0.250000
0	0	0050891	0.000000	0.555556
0	0	0006869	0.000000	1.000000
0	0	0048878	0.000000	0.833333
0	0	1903829	0.000000	0.818182
0	0	0008150	0.000000	0.166667
0	0	0006810	0.000000	0.571429
0	0	0016020	0.000000	0.333333
0	0	0050829	0.000000	0.055556
0	0	0031966	0.000000	0.913043
0	0	0050051	0.000000	0.047619
0	0	0048878	0.000000	0.833333
0	0	0051138	0.000000	0.080000
0	0	0045087	0.000000	0.083333
0	0	0016247	0.000000	0.750000
0	0	0008150	0.000000	0.250000
0	0	0098659	0.000000	0.750000
0	0	0002252	0.000000	0.214286
0	0	0001667	0.000000	0.600000
0	0	0015672	0.000000	0.777778
0	0	0043492	0.000000	0.476190
0	0	0005515	0.000000	1.000000
0	0	0015079	0.000000	0.806452
0	0	0005488	0.000000	0.666667
0	0	0044425	0.000000	0.666667
0	0	0005887	0.000000	0.571429
0	0	0005515	0.000000	1.000000
0	0	0030016	0.000000	0.842105
0	0	0006810	0.000000	0.800000
0	0	0016020	0.000000	1.000000
0	0	0005575	0.000000	0.500000
0	0	0006813	0.000000	1.000000
0	0	0060089	0.000000	0.400000
0	0	0030141	0.000000	0.888889
0	0	0003674	0.000000	0.333333
0	0	0003674	0.000000	0.333333
0	0	0044464	0.000000	0.500000
0	0	0023016	0.000000	0.064516
0	0	1904457	0.000000	0.068966
0	0	0043231	0.000000	0.750000
0	0	0045850	0.000000	0.055556
0	0	1905607	0.000000	0.064516
0	0	0046914	0.000000	0.857143
0	0	0005737	0.000000	1.000000
0	0	0044464	0.000000	0.500000
0	0	0006412	0.000000	0.962963
0	0	0071428	0.000000	0.800000
0	0	0044237	0.000000	0.148148
0	0	0035639	0.000000	0.444444
0	0	0060702	0.000000	1.000000
0	0	0048755	0.000000	0.027778
0	0	0060700	0.000000	0.516129
0	0	0044444	0.000000	0.875000
0	0	1902187	0.000000	0.095238
0	0	0005488	0.000000	0.400000
0	0	0030901	0.000000	0.026316
0	0	1904956	0.000000	0.076923
0	0	0005977	0.000000	0.633333
0	0	0016491	0.000000	0.750000
0	0	0006577	0.000000	0.833333
0	0	0097458	0.000000	0.500000
0	0	0003995	0.000000	1.000000
0	0	0042221	0.000000	0.750000
0	0	0010035	0.000000	0.666667
0	0	0050896	0.000000	0.500000
0	0	0005740	0.000000	0.857143
0	0	0006577	0.000000	0.833333
0	0	0035051	0.000000	0.692308
0	0	0005515	0.000000	0.750000
0	0	0006578	0.000000	0.850000
0	0	0007275	0.000000	0.833333
0	0	0032559	0.000000	0.619048
0	0	0051259	0.000000	0.750000
0	0	0006950	0.000000	0.500000
0	0	0044428	0.000000	0.619048
0	0	0031667	0.000000	0.714286
0	0	0043255	0.000000	0.571429
0	0	0003824	0.000000	0.666667
0	0	0050662	0.000000	0.333333
0	0	0071704	0.000000	0.500000
0	0	0070013	0.000000	0.578947
0	0	0048856	0.000000	0.500000
0	0	0019395	0.000000	0.736842
0	0	0010033	0.000000	0.666667
0	0	0031960	0.000000	0.909091
0	0	0043227	0.000000	0.250000
0	0	0006631	0.000000	0.933333
0	0	0009062	0.000000	0.923077
0	0	0048732	0.000000	0.800000
0	0	0014824	0.000000	0.080000
0	0	0008150	0.000000	0.333333
0	0	0032787	0.000000	0.700000
0	0	0007095	0.000000	0.081633
0	0	1904246	0.000000	0.090909
0	0	0045851	0.000000	0.086957
0	0	0007271	0.000000	0.312500
0	0	0042165	0.000000	0.500000
0	0	0012505	0.000000	0.600000
0	0	0008291	0.000000	1.000000
0	0	0097458	0.000000	0.600000
0	0	0031323	0.000000	0.666667
0	0	0045213	0.000000	0.642857
0	0	0022607	0.000000	0.600000
0	0	0005737	0.000000	1.000000
0	0	0050808	0.000000	0.363636
0	0	0005488	0.000000	0.666667
0	0	0005575	0.000000	0.500000
0	0	0009987	0.000000	0.500000
0	0	0071944	0.000000	0.666667
0	0	0003674	0.000000	0.333333
0	0	0050840	0.000000	0.600000
0	0	0009893	0.000000	0.545455
0	0	0016788	0.000000	0.750000
0	0	0097458	0.000000	0.600000
0	0	0097458	0.000000	0.600000
0	0	0005575	0.000000	0.500000
0	0	0097060	0.000000	0.857143
0	0	0042165	0.000000	0.500000
0	0	0048814	0.000000	0.680851
0	0	0010976	0.000000	0.866667
0	0	0044464	0.000000	0.750000
0	0	0042133	0.000000	0.666667
0	0	0005783	0.000000	0.928571
0	0	0045202	0.000000	1.000000
0	0	0005575	0.000000	0.500000
0	0	0120038	0.000000	0.583333
0	0	0044877	0.000000	0.750000
0	0	0005575	0.000000	0.500000
0	0	0044421	0.000000	0.750000
0	0	0003824	0.000000	0.666667
0	0	2000562	0.000000	0.088889
0	0	0042445	0.000000	0.375000
0	0	0015277	0.000000	0.068493
0	0	0070013	0.000000	0.550000
0	0	0022610	0.000000	0.666667
0	0	0120025	0.000000	0.714286
0	0	0003824	0.000000	0.666667
0	0	0005575	0.000000	0.500000
0	0	0031967	0.000000	0.705882
0	0	0006898	0.000000	0.500000
0	0	0004104	0.000000	1.000000
0	0	0005515	0.000000	1.000000
0	0	0032502	0.000000	0.250000
0	0	0005623	0.000000	0.500000
0	0	0071361	0.000000	0.090909
0	0	0051414	0.000000	0.055556
0	0	0032991	0.000000	0.666667
0	0	0032991	0.000000	0.666667
0	0	0044424	0.000000	0.625000
0	0	0050686	0.000000	0.862069
0	0	0043232	0.000000	0.583333
0	0	0043067	0.000000	0.500000
0	0	0016604	0.000000	0.952381
0	0	0010226	0.000000	0.058824
0	0	0044446	0.000000	0.600000
0	0	0060661	0.000000	0.037037
0	0	0044464	0.000000	0.500000
0	0	0030262	0.000000	0.647059
0	0	0043229	0.000000	0.700000
0	0	0035904	0.000000	0.043478
0	0	0014854	0.000000	0.071429
0	0	0044424	0.000000	0.625000
0	0	0047617	0.000000	1.000000
0	0	0050896	0.000000	0.500000
0	0	0016790	0.000000	0.714286
0	0	0051241	0.000000	0.545455
0	0	0033875	0.000000	0.571429
0	0	0000062	0.000000	1.000000
0	0	0032787	0.000000	0.714286
0	0	0006950	0.000000	0.500000
0	0	0035987	0.000000	0.074074
0	0	0033218	0.000000	0.142857
0	0	0042759	0.000000	0.925926
0	0	0045948	0.000000	0.095238
0	0	0050794	0.000000	0.363636
0	0	0016322	0.000000	0.068966
0	0	0008354	0.000000	0.071429
0	0	0006631	0.000000	1.000000
0	0	0005737	0.000000	0.750000
0	0	0019752	0.000000	0.818182
0	0	0009150	0.000000	0.742857
0	0	0042579	0.000000	0.923077
0	0	0032787	0.000000	0.909091
0	0	0016289	0.000000	0.857143
0	0	0032787	0.000000	0.909091
0	0	0016480	0.000000	0.021277
0	0	0032787	0.000000	0.909091
0	0	1905226	0.000000	0.062500
0	0	0021557	0.000000	0.041667
0	0	0072659	0.000000	0.050000
0	0	0043436	0.000000	0.727273
0	0	0043231	0.000000	0.692308
0	0	0044424	0.000000	0.625000
0	0	0032787	0.000000	0.909091
0	0	0032787	0.000000	0.909091
0	0	0044255	0.000000	0.571429
0	0	0006631	0.000000	1.000000
0	0	0016790	0.000000	0.714286
0	0	0071282	0.000000	0.086957
0	0	0060044	0.000000	0.023256
0	0	0032227	0.000000	0.040000
0	0	0006732	0.000000	0.307692
0	0	0060736	0.000000	0.034483
0	0	0044444	0.000000	0.875000
0	0	0016311	0.000000	0.538462
0	0	0120025	0.000000	0.714286
0	0	0019904	0.000000	0.800000
0	0	0099536	0.000000	0.666667
0	0	0005886	0.000000	0.857143
0	0	0016791	0.000000	1.000000
0	0	0044425	0.000000	0.272727
0	0	0042578	0.000000	0.384615
0	0	0032331	0.000000	0.040000
0	0	0044424	0.000000	0.833333
0	0	0072273	0.000000	0.037037
0	0	0060479	0.000000	0.090909
0	0	1990705	0.000000	0.083333
0	0	0003674	0.000000	0.333333
0	0	0044706	0.000000	0.307692
0	0	0016787	0.000000	0.214286
0	0	0044433	0.000000	0.764706
0	0	0009057	0.000000	0.538462
0	0	0019953	0.000000	0.750000
0	0	0036094	0.000000	0.500000
0	0	0044444	0.000000	0.500000
0	0	0005575	0.000000	0.500000
0	0	0009988	0.000000	0.307692
0	0	0033993	0.000000	0.555556
0	0	0097484	0.000000	0.044444
0	0	0099503	0.000000	0.866667
0	0	0004175	0.000000	0.875000
0	0	0050790	0.000000	0.800000
0	0	0007338	0.000000	1.000000
0	0	0022414	0.000000	0.375000
0	0	0002315	0.000000	0.052632
0	0	0090557	0.000000	0.074074
0	0	0032811	0.000000	0.066667
0	0	0043231	0.000000	0.692308
0	0	0044424	0.000000	0.833333
0	0	0043231	0.000000	0.692308
0	0	0031960	0.000000	0.909091
0	0	0016878	0.000000	0.625000
0	0	0044255	0.000000	0.533333
0	0	0044444	0.000000	0.857143
0	0	0032787	0.000000	0.666667
0	0	1903523	0.000000	0.052632
0	0	0001676	0.000000	1.000000
0	0	0008585	0.000000	0.947368
0	0	0006631	0.000000	0.933333
0	0	0048026	0.000000	0.025641
0	0	1905956	0.000000	0.041667
0	0	0043117	0.000000	0.074074
0	0	0044430	0.000000	0.722222
0	0	0005575	0.000000	0.500000
0	0	0051716	0.000000	0.363636
0	0	0010038	0.000000	0.833333
0	0	0099513	0.000000	0.894737
0	0	0044430	0.000000	0.722222
0	0	0014070	0.000000	0.555556
0	0	0009605	0.000000	0.750000
0	0	0048747	0.000000	0.500000
0	0	0003674	0.000000	0.333333
0	0	0044422	0.000000	0.250000
0	0	0005856	0.000000	0.909091
0	0	0007015	0.000000	0.322581
0	0	0009605	0.000000	0.750000
0	0	1900215	0.000000	0.035714
0	0	0050253	0.000000	0.054054
0	0	0090311	0.000000	0.062500
0	0	0071495	0.000000	0.333333
0	0	0045842	0.000000	0.023810
0	0	0048523	0.000000	0.666667
0	0	0005912	0.000000	0.571429
0	0	0003713	0.000000	0.970588
0	0	0016043	0.000000	0.571429
0	0	0120038	0.000000	0.571429
0	0	0044422	0.000000	0.200000
0	0	0005856	0.000000	0.588235
0	0	0005488	0.000000	0.666667
0	0	0030099	0.000000	0.600000
0	0	0005575	0.000000	0.333333
0	0	0003779	0.000000	0.714286
0	0	0007044	0.000000	0.529412
0	0	0012505	0.000000	0.600000
0	0	0048468	0.000000	0.500000
0	0	0097435	0.000000	0.500000
0	0	0099513	0.000000	0.894737
0	0	0005515	0.000000	1.000000
0	0	0016043	0.000000	0.571429
0	0	0098918	0.000000	0.800000
0	0	0030667	0.000000	0.928571
0	0	0003674	0.000000	0.333333
0	0	0005488	0.000000	0.666667
0	0	0031674	0.000000	0.952381
0	0	0005913	0.000000	0.666667
0	0	0044430	0.000000	0.722222
0	0	0045202	0.000000	0.666667
0	0	0043231	0.000000	0.900000
0	0	0005622	0.000000	0.666667
0	0	0097159	0.000000	0.500000
0	0	0005515	0.000000	1.000000
0	0	0051552	0.000000	0.083333
0	0	0050839	0.000000	0.750000
0	0	0120025	0.000000	0.800000
0	0	0044464	0.000000	0.750000
0	0	0016043	0.000000	0.571429
0	0	0044444	0.000000	0.875000
0	0	0061844	0.000000	0.057143
0	0	0005575	0.000000	0.333333
0	0	0031054	0.000000	0.090909
0	0	0044430	0.000000	0.722222
0	0	0002726	0.000000	0.078947
0	0	0070884	0.000000	0.545455
0	0	0045989	0.000000	0.750000
0	0	0043457	0.000000	0.888889
0	0	0042326	0.000000	0.500000
0	0	0005488	0.000000	0.666667
0	0	0044449	0.000000	0.894737
0	0	0030812	0.000000	0.578947
0	0	0043502	0.000000	0.800000
0	0	0044422	0.000000	0.157895
0	0	0030501	0.000000	0.789474
0	0	0044464	0.000000	0.600000
0	0	0014862	0.000000	0.909091
0	0	0044057	0.000000	0.833333
0	0	0010831	0.000000	0.516129
0	0	0014874	0.000000	0.714286
0	0	0010907	0.000000	0.351852
0	0	0120161	0.000000	0.636364
0	0	0048631	0.000000	0.565217
0	0	0044877	0.000000	0.500000
0	0	0048519	0.000000	0.428571
0	0	0018149	0.000000	0.090909
0	0	0001503	0.000000	0.375000
0	0	0036379	0.000000	0.900000
0	0	0003674	0.000000	0.333333
0	0	0034365	0.000000	0.071429
0	0	0060348	0.000000	0.692308
0	0	0003012	0.000000	0.800000
0	0	0042802	0.000000	0.750000
0	0	0014891	0.000000	0.818182
0	0	0015168	0.000000	0.047619
0	0	0006904	0.000000	0.090909
0	0	0005575	0.000000	0.500000
0	0	0042641	0.000000	0.833333
0	0	0044444	0.000000	0.875000
0	0	0043297	0.000000	0.785714
0	0	0051270	0.000000	0.666667
0	0	1900024	0.000000	0.583333
0	0	0016043	0.000000	0.285714
0	0	2000145	0.000000	0.545455
0	0	0044424	0.000000	0.833333
0	0	1902531	0.000000	0.500000
0	0	0005575	0.000000	0.500000
0	0	0120025	0.000000	0.833333
0	0	0048523	0.000000	0.666667
0	0	0044449	0.000000	0.809524
0	0	0097367	0.000000	0.500000
0	0	0000976	0.000000	0.857143
0	0	0045807	0.000000	0.875000
0	0	0006950	0.000000	0.428571
0	0	0099518	0.000000	0.684211
0	0	0007165	0.000000	0.833333
0	0	0044877	0.000000	1.000000
0	0	0003674	0.000000	0.333333
0	0	0030522	0.000000	0.916667
0	0	0005515	0.000000	1.000000
0	0	0003682	0.000000	0.500000
0	0	0005515	0.000000	1.000000
0	0	0044451	0.000000	0.950000
0	0	0005622	0.000000	0.666667
0	0	0043228	0.000000	0.272727
0	0	0044448	0.000000	0.647059
0	0	0043229	0.000000	0.700000
0	0	0043067	0.000000	0.857143
0	0	0005102	0.000000	0.750000
0	0	2001141	0.000000	0.937500
0	0	1903508	0.000000	0.878788
0	0	0005575	0.000000	0.500000
0	0	0003674	0.000000	0.333333
0	0	0071356	0.000000	0.571429
0	0	0051427	0.000000	0.600000
0	0	0140110	0.000000	0.250000
0	0	0044464	0.000000	0.600000
0	0	0032991	0.000000	1.000000
0	0	0003674	0.000000	0.333333
0	0	0033036	0.000000	0.500000
0	0	0060575	0.000000	0.074074
0	0	0006464	0.000000	0.080000
0	0	0001055	0.000000	0.039216
0	0	0042249	0.000000	0.058824
0	0	0006357	0.000000	0.555556
0	0	0009790	0.000000	0.714286
0	0	0010718	0.000000	0.652174
0	0	0060411	0.000000	0.888889
0	0	0007167	0.000000	0.857143
0	0	0035239	0.000000	0.555556
0	0	0061343	0.000000	0.625000
0	0	0006464	0.000000	0.789474
0	0	0005515	0.000000	1.000000
0	0	0043009	0.000000	0.888889
0	0	0004672	0.000000	1.000000
0	0	0048468	0.000000	0.600000
0	0	0042802	0.000000	0.750000
0	0	2000015	0.000000	0.636364
0	0	0004674	0.000000	1.000000
0	0	0004674	0.000000	1.000000
0	0	0007369	0.000000	1.000000
0	0	0061061	0.000000	0.500000
0	0	0009968	0.000000	1.000000
0	0	0072132	0.000000	0.722222
0	0	0032991	0.000000	0.666667
0	0	0007275	0.000000	0.833333
0	0	0006355	0.000000	0.558824
0	0	0048731	0.000000	0.857143
0	0	0003674	0.000000	0.333333
0	0	0048598	0.000000	0.888889
0	0	0006355	0.000000	0.558824
0	0	0016477	0.000000	0.296296
0	0	0005488	0.000000	0.666667
0	0	0016301	0.000000	0.444444
0	0	0004675	0.000000	1.000000
0	0	0090100	0.000000	0.390244
0	0	0005515	0.000000	1.000000
0	0	0045667	0.000000	0.562500
0	0	0004674	0.000000	1.000000
0	0	0003171	0.000000	0.818182
0	0	0016202	0.000000	0.900000
0	0	0001704	0.000000	0.818182
0	0	0003281	0.000000	0.692308
0	0	0006952	0.000000	0.666667
0	0	0071772	0.000000	0.500000
0	0	0007167	0.000000	0.857143
0	0	0031224	0.000000	0.333333
0	0	0060411	0.000000	0.888889
0	0	0031960	0.000000	0.454545
0	0	0072359	0.000000	0.777778
0	0	0006898	0.000000	0.083333
0	0	0048598	0.000000	0.888889
0	0	0030509	0.000000	1.000000
0	0	0045778	0.000000	0.625000
0	0	0007389	0.000000	1.000000
0	0	0004674	0.000000	1.000000
0	0	0090101	0.000000	0.888889
0	0	0044843	0.000000	0.600000
0	0	0098802	0.000000	0.565217
0	0	0006464	0.000000	0.789474
0	0	0055007	0.000000	0.840000
0	0	0019838	0.000000	1.000000
0	0	0003678	0.000000	0.095238
0	0	0009888	0.000000	0.800000
0	0	0018210	0.000000	0.772727
0	0	0003179	0.000000	0.857143
0	0	0005575	0.000000	0.333333
0	0	0051239	0.000000	0.800000
0	0	0030334	0.000000	0.600000
0	0	0010648	0.000000	0.571429
0	0	0061443	0.000000	0.566667
0	0	0035639	0.000000	0.444444
0	0	0015811	0.000000	0.046512
0	0	0015914	0.000000	0.058824
0	0	0032991	0.000000	0.666667
0	0	0016310	0.000000	0.368421
0	0	0004672	0.000000	0.964286
0	0	0035639	0.000000	0.444444
0	0	0060393	0.000000	0.536585
0	0	0044877	0.000000	0.750000
0	0	0019199	0.000000	0.843750
0	0	0005488	0.000000	0.666667
0	0	0017002	0.000000	1.000000
0	0	0090100	0.000000	0.888889
0	0	0044770	0.000000	0.500000
0	0	0003674	0.000000	0.333333
0	0	0006464	0.000000	0.789474
0	0	0010604	0.000000	0.800000
0	0	0032502	0.000000	0.400000
0	0	0030335	0.000000	0.576923
0	0	0005024	0.000000	1.000000
0	0	0009792	0.000000	0.777778
0	0	0007178	0.000000	0.928571
0	0	0031226	0.000000	0.833333
0	0	0022405	0.000000	0.352941
0	0	0010468	0.000000	0.600000
0	0	0097190	0.000000	0.875000
0	0	0007154	0.000000	0.300000
0	0	0046660	0.000000	0.833333
0	0	0010468	0.000000	0.600000
0	0	0005887	0.000000	1.000000
0	0	0005488	0.000000	0.666667
0	0	0007167	0.000000	0.916667
0	0	0045646	0.000000	0.590909
0	0	0005515	0.000000	1.000000
0	0	0004674	0.000000	1.000000
0	0	0023051	0.000000	0.500000
0	0	0006355	0.000000	1.000000
0	0	0044424	0.000000	0.625000
0	0	0036211	0.000000	0.526316
0	0	0048856	0.000000	0.600000
0	0	0007178	0.000000	0.928571
0	0	0034501	0.000000	0.066667
0	0	0001558	0.000000	0.636364
0	0	0007165	0.000000	1.000000
0	0	0072321	0.000000	0.058824
0	0	0016020	0.000000	0.333333
0	0	0004675	0.000000	1.000000
0	0	0008150	0.000000	0.200000
0	0	0005623	0.000000	0.500000
0	0	0015813	0.000000	0.060000
0	0	0035720	0.000000	0.045455
0	0	0008585	0.000000	0.947368
0	0	0032924	0.000000	1.000000
0	0	0009746	0.000000	0.888889
0	0	0044877	0.000000	0.750000
0	0	0016310	0.000000	0.368421
0	0	1901382	0.000000	0.600000
0	0	0065003	0.000000	0.266667
0	0	0009987	0.000000	0.400000
0	0	0051093	0.000000	0.333333
0	0	0033612	0.000000	0.714286
0	0	1902554	0.000000	0.304348
0	0	0005515	0.000000	0.750000
0	0	0016773	0.000000	0.178571
0	0	0005488	0.000000	0.500000
0	0	0022411	0.000000	0.454545
0	0	0007178	0.000000	0.928571
0	0	0031667	0.000000	0.714286
0	0	0048856	0.000000	0.500000
0	0	0071560	0.000000	0.583333
0	0	0044464	0.000000	0.750000
0	0	0007167	0.000000	0.857143
0	0	0004674	0.000000	1.000000
0	0	0005488	0.000000	0.500000
0	0	0005575	0.000000	0.333333
0	0	0010876	0.000000	0.500000
0	0	0008150	0.000000	0.250000
0	0	0090278	0.000000	0.742857
0	0	0009725	0.000000	0.571429
0	0	0050794	0.000000	0.571429
0	0	0043067	0.000000	0.857143
0	0	0043281	0.000000	0.487805
0	0	0021761	0.000000	0.812500
0	0	0050896	0.000000	0.500000
0	0	0008150	0.000000	0.250000
0	0	0043169	0.000000	0.800000
0	0	0016020	0.000000	0.333333
0	0	0005575	0.000000	0.333333
0	0	0009790	0.000000	0.714286
0	0	0050896	0.000000	0.500000
0	0	0048856	0.000000	0.500000
0	0	0008144	0.000000	0.400000
0	0	0010033	0.000000	0.800000
0	0	0004675	0.000000	0.977778
0	0	0007389	0.000000	1.000000
0	0	0008511	0.000000	0.036364
0	0	1902282	0.000000	0.055556
0	0	0031224	0.000000	0.333333
0	0	0005375	0.000000	0.064516
0	0	1905059	0.000000	0.056338
0	0	0001501	0.000000	0.636364
0	0	0003674	0.000000	0.333333
0	0	0032501	0.000000	0.333333
0	0	0005515	0.000000	1.000000
0	0	0022414	0.000000	0.250000
0	0	0051341	0.000000	0.777778
0	0	0022414	0.000000	0.250000
0	0	0032502	0.000000	0.400000
0	0	0005515	0.000000	1.000000
0	0	0098796	0.000000	0.416667
0	0	0005488	0.000000	0.666667
0	0	0005623	0.000000	0.500000
0	0	0008150	0.000000	0.250000
0	0	0004675	0.000000	1.000000
0	0	0007276	0.000000	0.833333
0	0	1902554	0.000000	0.304348
0	0	0030500	0.000000	0.600000
0	0	0060393	0.000000	0.536585
0	0	0016310	0.000000	0.368421
0	0	0071772	0.000000	0.571429
0	0	0071560	0.000000	0.750000
0	0	0007178	0.000000	0.928571
0	0	0045597	0.000000	0.625000
0	0	0019049	0.000000	0.080000
0	0	0004674	0.000000	1.000000
0	0	0005488	0.000000	0.666667
0	0	0090100	0.000000	0.888889
0	0	0016773	0.000000	0.178571
0	0	0005102	0.000000	0.750000
0	0	0044464	0.000000	0.750000
0	0	0005515	0.000000	1.000000
0	0	0004674	0.000000	1.000000
0	0	0009653	0.000000	0.500000
0	0	0016020	0.000000	0.333333
0	0	0031401	0.000000	0.724138
0	0	0016021	0.000000	0.416667
0	0	0008406	0.000000	0.833333
0	0	0007178	0.000000	0.928571
0	0	0044877	0.000000	0.750000
0	0	0005024	0.000000	1.000000
0	0	0010646	0.000000	0.625000
0	0	0009855	0.000000	0.888889
0	0	0006355	0.000000	0.703704
0	0	0003002	0.000000	0.875000
0	0	0038024	0.000000	0.083333
0	0	0004675	0.000000	1.000000
0	0	0045639	0.000000	0.863636
0	0	0048609	0.000000	0.500000
0	0	0032276	0.000000	0.586207
0	0	0015793	0.000000	0.083333
0	0	0048732	0.000000	0.800000
0	0	0060089	0.000000	0.500000
0	0	0032991	0.000000	0.666667
0	0	0006357	0.000000	0.740741
0	0	0007020	0.000000	0.066667
0	0	0000003	0.000000	0.333333
0	0	0005515	0.000000	1.000000
0	0	0072359	0.000000	0.777778
0	0	0005488	0.000000	0.666667
0	0	0007154	0.000000	0.300000
0	0	0007167	0.000000	0.857143
0	0	0005575	0.000000	0.500000
0	0	0070169	0.000000	0.733333
0	0	0016310	0.000000	0.368421
0	0	0048731	0.000000	0.857143
0	0	0004674	0.000000	1.000000
0	0	0009653	0.000000	0.600000
0	0	0009653	0.000000	0.600000
0	0	0007275	0.000000	0.833333
0	0	0003674	0.000000	0.333333
0	0	0008150	0.000000	0.250000
0	0	0019955	0.000000	0.750000
0	0	0048856	0.000000	0.750000
0	0	0016773	0.000000	0.178571
0	0	0048771	0.000000	0.750000
0	0	0007178	0.000000	0.928571
0	0	0009653	0.000000	0.600000
0	0	0001568	0.000000	0.909091
0	0	0006355	0.000000	1.000000
0	0	2000112	0.000000	0.578947
0	0	0098802	0.000000	0.565217
0	0	0060541	0.000000	0.750000
0	0	0048589	0.000000	0.666667
0	0	0009743	0.000000	0.666667
0	0	0045446	0.000000	0.578947
0	0	0007166	0.000000	0.909091
0	0	0007369	0.000000	0.900000
0	0	0048731	0.000000	0.857143
0	0	0005126	0.000000	0.714286
0	0	0007389	0.000000	1.000000
0	0	0044464	0.000000	0.500000
0	0	0048732	0.000000	0.800000
0	0	0090092	0.000000	0.888889
0	0	0048856	0.000000	0.750000
0	0	0031224	0.000000	0.333333
0	0	0009888	0.000000	0.800000
0	0	0001944	0.000000	0.818182
0	0	0003674	0.000000	0.333333
0	0	0045597	0.000000	0.625000
0	0	0030072	0.000000	0.785714
0	0	0007389	0.000000	1.000000
0	0	0071773	0.000000	0.461538
0	0	0004672	0.000000	0.964286
0	0	0044464	0.000000	0.500000
0	0	0003674	0.000000	0.333333
0	0	0045860	0.000000	0.975000
0	0	0048513	0.000000	0.875000
0	0	0009653	0.000000	0.600000
0	0	0048583	0.000000	0.500000
0	0	0005024	0.000000	1.000000
0	0	0005575	0.000000	0.500000
0	0	0009892	0.000000	0.545455
0	0	0043682	0.000000	0.057143
0	0	0005391	0.000000	0.053333
0	0	0007076	0.000000	0.068966
0	0	0015184	0.000000	0.096774
0	0	0035639	0.000000	0.444444
0	0	0003007	0.000000	0.666667
0	0	0005515	0.000000	1.000000
0	0	1903506	0.000000	0.842105
0	0	0032991	0.000000	0.666667
0	0	0044319	0.000000	0.958333
0	0	0009653	0.000000	0.428571
0	0	0050678	0.000000	0.555556
0	0	0016020	0.000000	0.333333
0	0	0001568	0.000000	0.909091
0	0	0003674	0.000000	0.333333
0	0	0050678	0.000000	0.555556
0	0	0010596	0.000000	1.000000
0	0	0097447	0.000000	0.750000
0	0	0030855	0.000000	0.473684
0	0	0004675	0.000000	1.000000
0	0	0032501	0.000000	0.500000
0	0	0006357	0.000000	0.950000
0	0	0022603	0.000000	0.357143
0	0	0050794	0.000000	0.500000
0	0	0007178	0.000000	0.769231
0	0	0019199	0.000000	0.843750
0	0	0001775	0.000000	0.750000
0	0	0048523	0.000000	0.750000
0	0	0045926	0.000000	0.545455
0	0	0007275	0.000000	0.833333
0	0	0005887	0.000000	1.000000
0	0	0060317	0.000000	0.952381
0	0	0060041	0.000000	0.764706
0	0	0008150	0.000000	0.250000
0	0	0031226	0.000000	0.833333
0	0	0051053	0.000000	0.655172
0	0	0016301	0.000000	0.428571
0	0	0030856	0.000000	0.562500
0	0	0006357	0.000000	0.950000
0	0	0048844	0.000000	0.875000
0	0	0003674	0.000000	0.333333
0	0	0004674	0.000000	1.000000
0	0	0010633	0.000000	0.904762
0	0	0065007	0.000000	0.250000
0	0	0015693	0.000000	0.076923
0	0	0060255	0.000000	0.500000
0	0	2000146	0.000000	0.866667
0	0	0007178	0.000000	0.769231
0	0	0006950	0.000000	0.428571
0	0	0097458	0.000000	0.600000
0	0	0005515	0.000000	1.000000
0	0	0019899	0.000000	0.750000
0	0	0048646	0.000000	0.375000
0	0	0030509	0.000000	1.000000
0	0	0071363	0.000000	0.714286
0	0	0015440	0.000000	0.057692
0	0	0005515	0.000000	1.000000
0	0	0044464	0.000000	0.750000
0	0	0006464	0.000000	0.789474
0	0	0050794	0.000000	0.500000
0	0	0001944	0.000000	0.818182
0	0	0071560	0.000000	1.000000
0	0	1903508	0.000000	0.852941
0	0	0045601	0.000000	0.625000
0	0	0071772	0.000000	0.500000
0	0	0003159	0.000000	0.625000
0	0	0001934	0.000000	0.707317
0	0	0086038	0.000000	0.062500
0	0	0051893	0.000000	0.590909
0	0	0009790	0.000000	0.714286
0	0	0015125	0.000000	0.035714
0	0	0001944	0.000000	0.818182
0	0	0044424	0.000000	0.833333
0	0	0019538	0.000000	0.727273
0	0	0031984	0.000000	0.615385
0	0	0097060	0.000000	0.857143
0	0	0012505	0.000000	0.600000
0	0	0005575	0.000000	0.500000
0	0	0006508	0.000000	0.818182
0	0	0050435	0.000000	0.647059
0	0	0019899	0.000000	0.750000
0	0	0016310	0.000000	0.368421
0	0	0099572	0.000000	0.750000
0	0	0001558	0.000000	0.636364
0	0	0070011	0.000000	0.937500
0	0	0044297	0.000000	0.600000
0	0	0005575	0.000000	0.500000
0	0	0070011	0.000000	0.937500
0	0	0019904	0.000000	0.800000
0	0	0050794	0.000000	0.500000
0	0	0002761	0.000000	0.928571
0	0	0007165	0.000000	0.833333
0	0	0042802	0.000000	0.750000
0	0	0002274	0.000000	0.857143
0	0	0005575	0.000000	0.500000
0	0	0007276	0.000000	0.833333
0	0	0071944	0.000000	0.666667
0	0	0006508	0.000000	0.818182
0	0	0009792	0.000000	0.777778
0	0	0010819	0.000000	0.542857
0	0	0099175	0.000000	0.333333
0	0	0044444	0.000000	0.857143
0	0	0043005	0.000000	0.583333
0	0	0044456	0.000000	0.500000
0	0	0008233	0.000000	0.875000
0	0	2000145	0.000000	0.533333
0	0	0033619	0.000000	0.909091
0	0	0044459	0.000000	0.888889
0	0	0001671	0.000000	0.086957
0	0	0005575	0.000000	0.500000
0	0	0016043	0.000000	0.666667
0	0	0005623	0.000000	0.500000
0	0	0048471	0.000000	0.750000
0	0	0003674	0.000000	0.333333
0	0	0044456	0.000000	0.500000
0	0	1902683	0.000000	0.615385
0	0	0030155	0.000000	0.500000
0	0	0098794	0.000000	1.000000
0	0	0042981	0.000000	0.583333
0	0	0043227	0.000000	0.300000
0	0	0033619	0.000000	0.909091
0	0	0005313	0.000000	0.086957
0	0	0042221	0.000000	0.600000
0	0	0006810	0.000000	0.444444
0	0	0042493	0.000000	0.800000
0	0	0015183	0.000000	0.086957
0	0	0008553	0.000000	0.081633
0	0	0043231	0.000000	0.900000
0	0	0022409	0.000000	0.800000
0	0	0072359	0.000000	0.777778
0	0	0006508	0.000000	0.818182
0	0	0070011	0.000000	0.833333
0	0	0005575	0.000000	0.200000
0	0	0010604	0.000000	0.800000
0	0	0012505	0.000000	0.307692
0	0	0005488	0.000000	0.666667
0	0	0003674	0.000000	0.333333
0	0	0070266	0.000000	0.066667
0	0	0010350	0.000000	0.041667
0	0	0060294	0.000000	0.047619
0	0	1990086	0.000000	0.066667
0	0	0098857	0.000000	0.857143
0	0	0003674	0.000000	0.333333
0	0	0045026	0.000000	0.388889
0	0	0031224	0.000000	0.800000
0	0	0009988	0.000000	0.307692
0	0	0016787	0.000000	0.200000
0	0	0019538	0.000000	0.888889
0	0	0035278	0.000000	0.036364
0	0	0033189	0.000000	0.052632
0	0	0045047	0.000000	0.031250
0	0	0050684	0.000000	0.045455
0	0	0016787	0.000000	0.200000
0	0	0044425	0.000000	0.600000
0	0	0043170	0.000000	0.444444
0	0	0048232	0.000000	0.916667
0	0	0003674	0.000000	0.333333
0	0	0045198	0.000000	0.031250
0	0	1902474	0.000000	0.062500
0	0	2000063	0.000000	0.031250
0	0	0061736	0.000000	0.071429
0	0	0031224	0.000000	0.800000
0	0	0070011	0.000000	0.833333
0	0	0046914	0.000000	0.857143
0	0	0099641	0.000000	0.026316
0	0	0019538	0.000000	0.888889
0	0	0048702	0.000000	0.038462
0	0	0001817	0.000000	0.428571
0	0	0065007	0.000000	0.400000
0	0	0048738	0.000000	0.058824
0	0	0001555	0.000000	0.031250
0	0	0034097	0.000000	0.833333
0	0	0010033	0.000000	0.666667
0	0	0070011	0.000000	0.937500
0	0	0140096	0.000000	0.214286
0	0	0010035	0.000000	0.666667
0	0	0043170	0.000000	0.444444
0	0	0034612	0.000000	1.000000
0	0	0071219	0.000000	0.652174
0	0	0005575	0.000000	0.250000
0	0	0034097	0.000000	0.833333
0	0	0050896	0.000000	0.500000
0	0	0045087	0.000000	0.636364
0	0	0034097	0.000000	0.833333
0	0	1901565	0.000000	0.533333
0	0	1905433	0.000000	0.062500
0	0	0030910	0.000000	0.043478
0	0	0032057	0.000000	0.087719
0	0	0010033	0.000000	0.666667
0	0	0015288	0.000000	0.083333
0	0	0030323	0.000000	0.818182
0	0	0019538	0.000000	0.666667
0	0	0048232	0.000000	0.916667
0	0	0044421	0.000000	0.750000
0	0	0044421	0.000000	0.750000
0	0	0060800	0.000000	0.055556
0	0	0016787	0.000000	0.214286
0	0	0048513	0.000000	0.875000
0	0	0043933	0.000000	0.555556
0	0	0005523	0.000000	0.055556
0	0	0035418	0.000000	0.083333
0	0	0045945	0.000000	0.023256
0	0	0009967	0.000000	0.777778
0	0	0005576	0.000000	0.500000
0	0	0006508	0.000000	0.750000
0	0	0009058	0.000000	0.600000
0	0	0070011	0.000000	0.937500
0	0	0043020	0.000000	0.047619
0	0	0048255	0.000000	0.096154
0	0	0001816	0.000000	0.750000
0	0	0019870	0.000000	0.086957
0	0	0043522	0.000000	0.052632
0	0	0019538	0.000000	0.666667
0	0	0043067	0.000000	0.500000
0	0	0062023	0.000000	0.833333
0	0	0044421	0.000000	0.750000
0	0	0043062	0.000000	0.833333
0	0	0048468	0.000000	0.636364
0	0	0001662	0.000000	0.066667
0	0	0005488	0.000000	0.400000
0	0	0005576	0.000000	0.500000
0	0	0009615	0.000000	0.076923
0	0	0097431	0.000000	0.047619
0	0	0071224	0.000000	0.064516
0	0	0004000	0.000000	0.875000
0	0	0010628	0.000000	0.400000
0	0	0009451	0.000000	0.944444
0	0	0004000	0.000000	0.875000
0	0	0046983	0.000000	0.750000
0	0	0031981	0.000000	0.944444
0	0	0005488	0.000000	0.666667
0	0	0043227	0.000000	0.300000
0	0	0050789	0.000000	0.600000
0	0	0006915	0.000000	0.625000
0	0	0007417	0.000000	0.727273
0	0	0090304	0.000000	0.823529
0	0	0009653	0.000000	0.307692
0	0	0001933	0.000000	0.725000
0	0	0021955	0.000000	0.897436
0	0	0005622	0.000000	0.666667
0	0	0021561	0.000000	0.823529
0	0	0050877	0.000000	0.666667
0	0	0008150	0.000000	0.333333
0	0	0021602	0.000000	0.846154
0	0	0048589	0.000000	0.666667
0	0	2000145	0.000000	0.533333
0	0	0003676	0.000000	0.833333
0	0	0043152	0.000000	0.050000
0	0	0008150	0.000000	0.333333
0	0	0007268	0.000000	0.900000
0	0	1901363	0.000000	0.500000
0	0	0043412	0.000000	0.277778
0	0	0045069	0.000000	0.615385
0	0	0016070	0.000000	0.882353
0	0	0010193	0.000000	0.071429
0	0	0048523	0.000000	0.750000
0	0	1904322	0.000000	0.064516
0	0	0044444	0.000000	0.875000
0	0	0044428	0.000000	0.769231
0	0	0099074	0.000000	0.083333
0	0	1904892	0.000000	0.500000
0	0	0009987	0.000000	0.142857
0	0	0019221	0.000000	0.750000
0	0	1900078	0.000000	0.555556
0	0	0051241	0.000000	0.400000
0	0	0016020	0.000000	0.333333
0	0	0003674	0.000000	0.333333
0	0	0044464	0.000000	0.500000
0	0	0006109	0.000000	0.714286
0	0	0046983	0.000000	0.800000
0	0	0042562	0.000000	0.600000
0	0	0048523	0.000000	0.545455
0	0	1902531	0.000000	0.500000
0	0	1904894	0.000000	0.888889
0	0	0042592	0.000000	0.571429
0	0	0009755	0.000000	1.000000
0	0	0050789	0.000000	0.500000
0	0	0003674	0.000000	0.333333
0	0	0045596	0.000000	0.666667
0	0	0019899	0.000000	0.750000
0	0	0060089	0.000000	0.666667
0	0	0031224	0.000000	0.400000
0	0	0044464	0.000000	0.500000
0	0	0072136	0.000000	0.038462
0	0	0016020	0.000000	0.333333
0	0	0003674	0.000000	0.333333
0	0	0009893	0.000000	0.545455
0	0	0090307	0.000000	0.051282
0	0	0034440	0.000000	0.611111
0	0	0035914	0.000000	0.058824
0	0	0015125	0.000000	0.027778
0	0	0005488	0.000000	0.666667
0	0	0031667	0.000000	0.714286
0	0	0038023	0.000000	1.000000
0	0	0044706	0.000000	0.500000
0	0	0016020	0.000000	0.333333
0	0	0048513	0.000000	0.777778
0	0	0046983	0.000000	0.800000
0	0	0060089	0.000000	0.666667
0	0	0033500	0.000000	0.857143
0	0	0044459	0.000000	0.800000
0	0	0048523	0.000000	0.545455
0	0	0003674	0.000000	0.333333
0	0	0009755	0.000000	0.791667
0	0	0010827	0.000000	0.538462
0	0	0042562	0.000000	0.600000
0	0	0060055	0.000000	0.954545
0	0	0051240	0.000000	0.545455
0	0	0036336	0.000000	0.060606
0	0	0004467	0.000000	0.044444
0	0	0036157	0.000000	0.083333
0	0	0035335	0.000000	0.047619
0	0	0008016	0.000000	0.777778
0	0	0043434	0.000000	0.916667
0	0	0006629	0.000000	0.333333
0	0	0008150	0.000000	0.333333
0	0	0005515	0.000000	1.000000
0	0	0048608	0.000000	0.523810
0	0	2001212	0.000000	0.611111
0	0	0043067	0.000000	0.500000
0	0	0022603	0.000000	0.357143
0	0	0044464	0.000000	0.500000
0	0	0006810	0.000000	0.250000
0	0	0031175	0.000000	0.769231
0	0	0031667	0.000000	0.714286
0	0	0019229	0.000000	0.782609
0	0	0003008	0.000000	0.375000
0	0	0008015	0.000000	0.555556
0	0	0061138	0.000000	0.354839
0	0	0033993	0.000000	0.800000
0	0	0006950	0.000000	0.750000
0	0	0097646	0.000000	0.923077
0	0	0048522	0.000000	0.750000
0	0	0055001	0.000000	0.526316
0	0	0009887	0.000000	0.818182
0	0	0048513	0.000000	0.777778
0	0	0048869	0.000000	0.400000
0	0	0006950	0.000000	0.750000
0	0	0007188	0.000000	0.733333
0	0	0035556	0.000000	0.785714
0	0	0031623	0.000000	1.000000
0	0	0006874	0.000000	0.904762
0	0	0009725	0.000000	0.666667
0	0	0022414	0.000000	0.375000
0	0	0065008	0.000000	0.375000
0	0	0035148	0.000000	0.400000
0	0	0042221	0.000000	0.750000
0	0	0048856	0.000000	0.500000
0	0	0097646	0.000000	0.923077
0	0	0055065	0.000000	0.818182
0	0	0050794	0.000000	0.500000
0	0	1903522	0.000000	0.666667
0	0	0040007	0.000000	0.500000
0	0	0006897	0.000000	0.437500
0	0	0005575	0.000000	0.250000
0	0	0097746	0.000000	0.928571
0	0	0000054	0.000000	0.076923
0	0	0032502	0.000000	0.666667
0	0	0003674	0.000000	0.333333
0	0	0093001	0.000000	0.059829
0	0	0005313	0.000000	0.070175
0	0	0043113	0.000000	0.083333
0	0	0016239	0.000000	0.900000
0	0	1903524	0.000000	0.818182
0	0	0048871	0.000000	0.750000
0	0	0097458	0.000000	0.500000
0	0	0042277	0.000000	0.800000
0	0	0010638	0.000000	0.500000
0	0	0016020	0.000000	1.000000
0	0	0005102	0.000000	0.800000
0	0	0017158	0.000000	0.480000
0	0	0002028	0.000000	1.000000
0	0	0043266	0.000000	0.777778
0	0	0003014	0.000000	0.444444
0	0	0005622	0.000000	0.666667
0	0	0030278	0.000000	0.625000
0	0	0071900	0.000000	0.536585
0	0	0005515	0.000000	1.000000
0	0	0005102	0.000000	0.800000
0	0	0097458	0.000000	0.500000
0	0	0045765	0.000000	0.600000
0	0	1990845	0.000000	0.300000
0	0	0044703	0.000000	0.625000
0	0	0045932	0.000000	0.833333
0	0	0043005	0.000000	0.875000
0	0	0010959	0.000000	0.875000
0	0	0046983	0.000000	0.750000
0	0	0031644	0.000000	0.750000
0	0	0007612	0.000000	0.888889
0	0	0005488	0.000000	0.666667
0	0	0050896	0.000000	0.666667
0	0	0098590	0.000000	0.818182
0	0	0005575	0.000000	0.500000
0	0	0007188	0.000000	1.000000
0	0	0048869	0.000000	0.571429
0	0	0048513	0.000000	0.700000
0	0	0071875	0.000000	1.000000
0	0	0098772	0.000000	0.625000
0	0	0001993	0.000000	1.000000
0	0	0097159	0.000000	0.600000
0	0	0010033	0.000000	0.571429
0	0	0007268	0.000000	0.900000
0	0	0097159	0.000000	0.600000
0	0	0036404	0.000000	0.083333
0	0	2000273	0.000000	0.363636
0	0	0035296	0.000000	0.428571
0	0	0003009	0.000000	0.692308
0	0	0034111	0.000000	0.324324
0	0	0005886	0.000000	1.000000
0	0	0048545	0.000000	0.692308
0	0	0048732	0.000000	0.800000
0	0	0048640	0.000000	0.714286
0	0	0051049	0.000000	0.625000
0	0	0061884	0.000000	0.607143
0	0	0050896	0.000000	0.666667
0	0	0008150	0.000000	0.333333
0	0	0003674	0.000000	0.333333
0	0	0070405	0.000000	0.555556
0	0	0032102	0.000000	0.615385
0	0	0014070	0.000000	0.500000
0	0	0051240	0.000000	0.545455
0	0	0045202	0.000000	0.666667
0	0	0007186	0.000000	1.000000
0	0	0033554	0.000000	0.400000
0	0	0048639	0.000000	0.434783
0	0	0090280	0.000000	0.625000
0	0	1902533	0.000000	0.888889
0	0	0032091	0.000000	0.307692
0	0	0005575	0.000000	0.500000
0	0	0006950	0.000000	0.600000
0	0	0009987	0.000000	0.285714
0	0	0120038	0.000000	0.583333
0	0	0009987	0.000000	0.285714
0	0	1904645	0.000000	0.600000
0	0	0043229	0.000000	0.777778
0	0	0019902	0.000000	0.800000
0	0	0006950	0.000000	0.600000
0	0	0008227	0.000000	0.894737
0	0	0001934	0.000000	0.707317
0	0	0099565	0.000000	0.840000
0	0	0097327	0.000000	0.333333
0	0	0043462	0.000000	0.600000
0	0	0044444	0.000000	0.857143
0	0	0065007	0.000000	0.400000
0	0	0003099	0.000000	0.733333
0	0	0042698	0.000000	0.888889
0	0	0004935	0.000000	1.000000
0	0	0071944	0.000000	0.666667
0	0	0001664	0.000000	0.714286
0	0	0006357	0.000000	0.555556
0	0	0005515	0.000000	1.000000
0	0	0008217	0.000000	0.727273
0	0	0003674	0.000000	0.333333
0	0	0050794	0.000000	0.500000
0	0	0043067	0.000000	0.500000
0	0	1903322	0.000000	0.920000
0	0	0070169	0.000000	0.733333
0	0	0003674	0.000000	0.333333
0	0	0005515	0.000000	1.000000
0	0	0016021	0.000000	0.416667
0	0	0098657	0.000000	0.625000
0	0	0043227	0.000000	0.333333
0	0	0052650	0.000000	0.086957
0	0	0001894	0.000000	0.727273
0	0	0008481	0.000000	0.081081
0	0	0001731	0.000000	0.044444
0	0	0032502	0.000000	0.666667
0	0	0005102	0.000000	0.571429
0	0	0008150	0.000000	0.333333
0	0	0007188	0.000000	1.000000
0	0	0006950	0.000000	0.500000
0	0	0001934	0.000000	0.707317
0	0	0030154	0.000000	0.714286
0	0	0005575	0.000000	0.500000
0	0	0005488	0.000000	0.400000
0	0	0071875	0.000000	0.785714
0	0	0071875	0.000000	0.785714
0	0	0005515	0.000000	0.500000
0	0	0004939	0.000000	1.000000
0	0	0005575	0.000000	0.500000
0	0	0001993	0.000000	0.500000
0	0	0016021	0.000000	0.416667
0	0	0002021	0.000000	0.700000
0	0	0005488	0.000000	0.400000
0	0	0007165	0.000000	0.769231
0	0	0120161	0.000000	0.636364
0	0	0042221	0.000000	0.750000
0	0	0050790	0.000000	0.800000
0	0	0007188	0.000000	1.000000
0	0	0051241	0.000000	0.428571
0	0	0017176	0.000000	0.083333
0	0	0043229	0.000000	0.700000
0	0	0032501	0.000000	0.250000
0	0	0043972	0.000000	0.054054
0	0	0060669	0.000000	0.086957
0	0	1903817	0.000000	0.095238
0	0	0045765	0.000000	0.642857
0	0	0005737	0.000000	1.000000
0	0	0005575	0.000000	0.500000
0	0	0022610	0.000000	0.666667
0	0	0050679	0.000000	0.833333
0	0	0006930	0.000000	0.050000
0	0	0044424	0.000000	0.833333
0	0	0008199	0.000000	0.000000
0	0	0032788	0.000000	0.076923
0	0	0030331	0.000000	0.000000
0	0	0006650	0.000000	0.600000
0	0	0016411	0.000000	0.700000
0	0	0044249	0.000000	0.333333
0	0	0001817	0.000000	0.625000
0	0	0009888	0.000000	0.800000
0	0	0042221	0.000000	0.750000
0	0	0007610	0.000000	0.200000
0	0	0044444	0.000000	0.538462
0	0	0008158	0.000000	0.071429
0	0	0004888	0.000000	0.076923
0	0	0035851	0.000000	0.071429
0	0	0048669	0.000000	0.075000
0	0	0044255	0.000000	0.727273
0	0	0044444	0.000000	0.583333
0	0	0003824	0.000000	0.500000
0	0	0006638	0.000000	0.818182
0	0	0098981	0.000000	0.071429
0	0	0008374	0.000000	0.666667
0	0	0030154	0.000000	0.333333
0	0	0035326	0.000000	0.083333
0	0	0070743	0.000000	0.058824
0	0	0072319	0.000000	0.086957
0	0	0045202	0.000000	1.000000
0	0	0065009	0.000000	0.500000
0	0	0044421	0.000000	0.750000
0	0	0031012	0.000000	1.000000
0	0	0042325	0.000000	0.562500
0	0	0051128	0.000000	0.625000
0	0	0031401	0.000000	0.777778
0	0	0005488	0.000000	0.666667
0	0	0046872	0.000000	0.833333
0	0	0098916	0.000000	0.888889
0	0	0044431	0.000000	0.800000
0	0	0032780	0.000000	0.454545
0	0	0043112	0.000000	0.888889
0	0	0051641	0.000000	0.300000
0	0	0010766	0.000000	0.545455
0	0	0031012	0.000000	1.000000
0	0	0005539	0.000000	0.500000
0	0	0019955	0.000000	0.800000
0	0	0003674	0.000000	0.333333
0	0	0007528	0.000000	1.000000
0	0	0031399	0.000000	0.750000
0	0	0051345	0.000000	0.800000
0	0	0008582	0.000000	1.000000
0	0	0050731	0.000000	1.000000
0	0	0005576	0.000000	1.000000
0	0	0051262	0.000000	0.833333
0	0	0044464	0.000000	0.750000
0	0	0005575	0.000000	0.500000
0	0	0016020	0.000000	0.333333
0	0	0099602	0.000000	0.937500
0	0	0005575	0.000000	0.500000
0	0	0010256	0.000000	0.714286
0	0	0033267	0.000000	0.733333
0	0	0051607	0.000000	0.055556
0	0	0050808	0.000000	0.833333
0	0	0003674	0.000000	0.333333
0	0	0008016	0.000000	0.636364
0	0	0016020	0.000000	0.333333
0	0	0051489	0.000000	0.611111
0	0	0051098	0.000000	0.500000
0	0	0051493	0.000000	0.777778
0	0	0005488	0.000000	0.666667
0	0	1901216	0.000000	0.625000
0	0	0051270	0.000000	0.400000
0	0	0043168	0.000000	0.500000
0	0	0001932	0.000000	1.000000
0	0	0030234	0.000000	0.538462
0	0	0071313	0.000000	0.064516
0	0	1904396	0.000000	0.888889
0	0	0045893	0.000000	0.944444
0	0	0005515	0.000000	1.000000
0	0	0022607	0.000000	0.500000
0	0	0044444	0.000000	0.875000
0	0	1990641	0.000000	0.083333
0	0	0005575	0.000000	0.500000
0	0	0065008	0.000000	0.600000
0	0	0009750	0.000000	0.076923
0	0	0008015	0.000000	0.625000
0	0	0031981	0.000000	0.944444
0	0	0036293	0.000000	0.714286
0	0	0005737	0.000000	0.750000
0	0	0042270	0.000000	0.055556
0	0	0008528	0.000000	0.439024
0	0	0003674	0.000000	0.333333
0	0	0016020	0.000000	0.333333
0	0	0005737	0.000000	0.750000
0	0	0030898	0.000000	0.083333
0	0	0043227	0.000000	0.333333
0	0	0045590	0.000000	0.052632
0	0	0007493	0.000000	0.068966
0	0	0009991	0.000000	0.571429
0	0	0016801	0.000000	0.666667
0	0	0046914	0.000000	0.857143
0	0	0005488	0.000000	0.666667
0	0	0044464	0.000000	0.428571
0	0	0005488	0.000000	0.666667
0	0	0005515	0.000000	1.000000
0	0	0007623	0.000000	0.428571
0	0	0006555	0.000000	0.439024
0	0	0036094	0.000000	0.500000
0	0	0006954	0.000000	0.500000
0	0	0005737	0.000000	0.750000
0	0	0046130	0.000000	0.701754
0	0	0097150	0.000000	0.083333
0	0	0043229	0.000000	0.700000
0	0	0036094	0.000000	0.500000
0	0	0016802	0.000000	0.833333
0	0	1902605	0.000000	0.066667
0	0	0055003	0.000000	0.024390
0	0	0006950	0.000000	0.428571
0	0	0060513	0.000000	0.024390
0	0	0008361	0.000000	0.900000
0	0	0008285	0.000000	0.800000
0	0	0003206	0.000000	0.823529
0	0	0006351	0.000000	0.967742
0	0	0008150	0.000000	0.500000
0	0	0003700	0.000000	1.000000
0	0	0032501	0.000000	0.500000
0	0	0005575	0.000000	0.500000
0	0	0001091	0.000000	0.800000
0	0	0048513	0.000000	0.875000
0	0	0006355	0.000000	1.000000
0	0	0001221	0.000000	0.833333
0	0	0001067	0.000000	0.750000
0	0	0043229	0.000000	0.700000
0	0	0044444	0.000000	0.875000
0	0	0044237	0.000000	0.363636
0	0	0002521	0.000000	0.714286
0	0	0006355	0.000000	1.000000
0	0	0006355	0.000000	1.000000
0	0	0002376	0.000000	1.000000
0	0	0008150	0.000000	0.500000
0	0	0040008	0.000000	0.500000
0	0	0032502	0.000000	0.333333
0	0	0005515	0.000000	1.000000
0	0	0065007	0.000000	0.400000
0	0	0002376	0.000000	1.000000
0	0	0071407	0.000000	0.714286
0	0	0009987	0.000000	0.400000
0	0	0005515	0.000000	1.000000
0	0	0009653	0.000000	0.428571
0	0	0003677	0.000000	1.000000
0	0	1901363	0.000000	0.500000
0	0	0010921	0.000000	0.500000
0	0	0008217	0.000000	1.000000
0	0	0030279	0.000000	0.500000
0	0	0065007	0.000000	0.400000
0	0	0046983	0.000000	0.800000
0	0	0001782	0.000000	1.000000
0	0	0035690	0.000000	0.500000
0	0	0060548	0.000000	0.800000
0	0	0045892	0.000000	1.000000
0	0	0007423	0.000000	0.777778
0	0	0050896	0.000000	0.500000
0	0	0035295	0.000000	0.666667
0	0	0051926	0.000000	0.600000
0	0	0003677	0.000000	1.000000
0	0	0044428	0.000000	0.769231
0	0	0071466	0.000000	0.727273
0	0	0060537	0.000000	0.833333
0	0	0015804	0.000000	0.071429
0	0	0003676	0.000000	0.833333
0	0	0003674	0.000000	0.333333
0	0	0048568	0.000000	0.700000
0	0	0045898	0.000000	0.769231
0	0	0044424	0.000000	0.833333
0	0	1903523	0.000000	0.391304
0	0	0008015	0.000000	1.000000
0	0	0046620	0.000000	0.800000
0	0	0048754	0.000000	0.640000
0	0	0005515	0.000000	1.000000
0	0	0032501	0.000000	0.500000
0	0	0030097	0.000000	0.833333
0	0	0048731	0.000000	0.750000
0	0	0005488	0.000000	0.666667
0	0	0042802	0.000000	0.750000
0	0	0008150	0.000000	0.500000
0	0	0048513	0.000000	0.875000
0	0	0005488	0.000000	0.666667
0	0	0009725	0.000000	0.600000
0	0	0003006	0.000000	0.454545
0	0	2000113	0.000000	0.689655
0	0	0042221	0.000000	0.750000
0	0	1903506	0.000000	0.842105
0	0	0019932	0.000000	0.857143
0	0	0005488	0.000000	0.666667
0	0	0034501	0.000000	0.083333
0	0	0006357	0.000000	1.000000
0	0	0071236	0.000000	0.461538
0	0	0060560	0.000000	0.307692
0	0	0032835	0.000000	0.857143
0	0	0061458	0.000000	0.666667
0	0	0098531	0.000000	0.956522
0	0	0060255	0.000000	0.833333
0	0	0051384	0.000000	0.615385
0	0	0043235	0.000000	0.666667
0	0	0000987	0.000000	0.764706
0	0	0050670	0.000000	0.857143
0	0	0032991	0.000000	1.000000
0	0	0043235	0.000000	0.666667
0	0	0009653	0.000000	0.428571
0	0	0010628	0.000000	0.600000
0	0	0001822	0.000000	0.769231
0	0	0006605	0.000000	0.050000
0	0	0001776	0.000000	0.875000
0	0	0001655	0.000000	0.666667
0	0	0001944	0.000000	0.900000
0	0	0035721	0.000000	0.095238
0	0	0005488	0.000000	0.666667
0	0	0044444	0.000000	0.875000
0	0	0060590	0.000000	0.529412
0	0	0003674	0.000000	0.333333
0	0	0005515	0.000000	1.000000
0	0	0051336	0.000000	0.500000
0	0	0030048	0.000000	0.071429
0	0	0070207	0.000000	0.047619
0	0	0042574	0.000000	0.043478
0	0	0016559	0.000000	0.058824
0	0	0051050	0.000000	0.636364
0	0	0005575	0.000000	0.500000
0	0	0044421	0.000000	0.750000
0	0	0046852	0.000000	0.769231
0	0	0043231	0.000000	0.692308
0	0	0030279	0.000000	0.533333
0	0	0019207	0.000000	0.566667
0	0	0048513	0.000000	0.777778
0	0	0031347	0.000000	0.750000
0	0	0002526	0.000000	0.857143
0	0	0043434	0.000000	0.458333
0	0	0086037	0.000000	0.045455
0	0	0009968	0.000000	0.777778
0	0	0043933	0.000000	0.625000
0	0	0045926	0.000000	0.545455
0	0	0008150	0.000000	0.333333
0	0	0030292	0.000000	0.981132
0	0	0005575	0.000000	0.500000
0	0	0032502	0.000000	0.250000
0	0	0005575	0.000000	0.500000
0	0	0048513	0.000000	0.777778
0	0	0052548	0.000000	0.451613
0	0	0061676	0.000000	0.030303
0	0	0045505	0.000000	0.030303
0	0	0005521	0.000000	0.030303
0	0	0097223	0.000000	0.428571
0	0	0120025	0.000000	0.714286
0	0	0021988	0.000000	0.933333
0	0	0046128	0.000000	0.640000
0	0	0044424	0.000000	0.833333
0	0	0006165	0.000000	1.000000
0	0	0044464	0.000000	0.500000
0	0	0009152	0.000000	0.814815
0	0	0005622	0.000000	0.666667
0	0	0009150	0.000000	0.812500
0	0	0010827	0.000000	0.636364
0	0	0022037	0.000000	0.928571
0	0	1901293	0.000000	0.933333
0	0	0048699	0.000000	0.923077
0	0	1903431	0.000000	0.388889
0	0	0033993	0.000000	0.500000
0	0	0044449	0.000000	0.894737
0	0	0008150	0.000000	0.333333
0	0	0009132	0.000000	0.826087
0	0	0016772	0.000000	0.800000
0	0	0099513	0.000000	0.607143
0	0	0022402	0.000000	0.333333
0	0	0014070	0.000000	0.500000
0	0	0061061	0.000000	0.444444
0	0	0005737	0.000000	1.000000
0	0	2000582	0.000000	0.086957
0	0	0072521	0.000000	0.631579
0	0	0016776	0.000000	1.000000
0	0	0050896	0.000000	0.666667
0	0	2000320	0.000000	0.089888
0	0	0005078	0.000000	0.074074
0	0	0047496	0.000000	0.064516
0	0	0060271	0.000000	0.933333
0	0	0008150	0.000000	0.250000
0	0	0120025	0.000000	0.714286
0	0	0097223	0.000000	0.428571
0	0	0005488	0.000000	0.666667
0	0	0044449	0.000000	0.809524
0	0	0097722	0.000000	0.909091
0	0	0003674	0.000000	0.333333
0	0	0120025	0.000000	0.714286
0	0	0032765	0.000000	0.090909
0	0	0044424	0.000000	0.833333
0	0	0051234	0.000000	0.500000
0	0	0015377	0.000000	0.085714
0	0	0007165	0.000000	0.769231
0	0	0051604	0.000000	0.076923
0	0	0044444	0.000000	0.875000
0	0	0097223	0.000000	0.428571
0	0	0097746	0.000000	0.083333
0	0	0006355	0.000000	0.791667
0	0	0048518	0.000000	0.500000
0	0	0006464	0.000000	0.833333
0	0	0007167	0.000000	0.857143
0	0	0032872	0.000000	0.530612
0	0	0010827	0.000000	0.538462
0	0	0048679	0.000000	0.794118
0	0	0006464	0.000000	0.833333
0	0	0032007	0.000000	0.900000
0	0	0030335	0.000000	0.882353
0	0	0007009	0.000000	0.500000
0	0	0140213	0.000000	0.724138
0	0	0072595	0.000000	0.888889
0	0	0043228	0.000000	0.400000
0	0	0120035	0.000000	0.400000
0	0	0071495	0.000000	0.428571
0	0	0097746	0.000000	0.590909
0	0	0005587	0.000000	0.125000
0	0	0002683	0.000000	0.375000
0	0	0071402	0.000000	0.500000
0	0	0001934	0.000000	1.000000
0	0	0044441	0.000000	0.500000
0	0	0032071	0.000000	0.548387
0	0	0043123	0.000000	0.727273
0	0	0045861	0.000000	1.000000
0	0	0009987	0.000000	0.400000
0	0	0007292	0.000000	0.523810
0	0	0048856	0.000000	0.600000
0	0	0071902	0.000000	0.872340
0	0	0007167	0.000000	0.857143
0	0	0016301	0.000000	1.000000
0	0	0048522	0.000000	0.750000
0	0	0010604	0.000000	0.800000
0	0	0048731	0.000000	0.750000
0	0	0006950	0.000000	0.750000
0	0	0016043	0.000000	0.800000
0	0	0006952	0.000000	0.800000
0	0	0060548	0.000000	0.800000
0	0	0050789	0.000000	0.600000
0	0	0090276	0.000000	0.615385
0	0	0055092	0.000000	0.875000
0	0	0001558	0.000000	0.636364
0	0	0065008	0.000000	0.428571
0	0	0009991	0.000000	0.571429
0	0	0043029	0.000000	0.529412
0	0	0050896	0.000000	0.500000
0	0	0042981	0.000000	1.000000
0	0	0042221	0.000000	0.750000
0	0	0043067	0.000000	0.857143
0	0	0032434	0.000000	0.540541
0	0	1901565	0.000000	0.615385
0	0	0003674	0.000000	0.333333
0	0	0016043	0.000000	0.800000
0	0	0043231	0.000000	0.900000
0	0	0044424	0.000000	0.833333
0	0	0010557	0.000000	0.571429
0	0	0050995	0.000000	0.565217
0	0	0035091	0.000000	1.000000
0	0	0008150	0.000000	0.333333
0	0	0071310	0.000000	0.800000
0	0	0031325	0.000000	0.526316
0	0	1903320	0.000000	0.523810
0	0	0043436	0.000000	0.470588
0	0	0005488	0.000000	0.666667
0	0	0040003	0.000000	0.875000
0	0	0060706	0.000000	0.884615
0	0	0009250	0.000000	0.800000
0	0	0043281	0.000000	0.487805
0	0	0006915	0.000000	0.833333
0	0	0048640	0.000000	0.500000
0	0	0005575	0.000000	0.500000
0	0	0043229	0.000000	0.700000
0	0	0002040	0.000000	0.548387
0	0	0007169	0.000000	0.928571
0	0	0031981	0.000000	0.944444
0	0	0071351	0.000000	0.714286
0	0	0070585	0.000000	0.692308
0	0	0009987	0.000000	0.400000
0	0	0008150	0.000000	0.333333
0	0	0045859	0.000000	0.538462
0	0	0046620	0.000000	0.777778
0	0	0097306	0.000000	0.571429
0	0	0033500	0.000000	0.857143
0	0	0062013	0.000000	0.500000
0	0	0010962	0.000000	0.782609
0	0	0070482	0.000000	0.375000
0	0	0032559	0.000000	0.722222
0	0	0071496	0.000000	0.375000
0	0	0035556	0.000000	1.000000
0	0	0034645	0.000000	0.461538
0	0	0044464	0.000000	0.500000
0	0	0010823	0.000000	0.400000
0	0	0048015	0.000000	0.928571
0	0	0008289	0.000000	0.500000
0	0	0009314	0.000000	0.571429
0	0	1903508	0.000000	0.852941
0	0	0005488	0.000000	0.666667
0	0	0043316	0.000000	0.083333
0	0	0033554	0.000000	0.857143
0	0	0031328	0.000000	0.560000
0	0	0003674	0.000000	0.333333
0	0	0046890	0.000000	0.615385
0	0	1903432	0.000000	0.550000
0	0	0050793	0.000000	0.500000
0	0	0044042	0.000000	0.444444
0	0	0060135	0.000000	0.523810
0	0	0043067	0.000000	0.857143
0	0	1901992	0.000000	0.800000
0	0	0044237	0.000000	0.571429
0	0	0071363	0.000000	1.000000
0	0	0006949	0.000000	0.437500
0	0	0005515	0.000000	1.000000
0	0	0045838	0.000000	0.714286
0	0	0036211	0.000000	0.555556
0	0	0006950	0.000000	0.750000
0	0	0043227	0.000000	0.750000
0	0	0016301	0.000000	1.000000
0	0	0051246	0.000000	0.421053
0	0	0031330	0.000000	0.875000
0	0	0051270	0.000000	0.666667
0	0	0044093	0.000000	0.333333
0	0	0008150	0.000000	0.333333
0	0	0048856	0.000000	0.600000
0	0	0031998	0.000000	0.571429
0	0	0010975	0.000000	1.000000
0	0	0005975	0.000000	0.666667
0	0	0060255	0.000000	0.500000
0	0	0043434	0.000000	0.545455
0	0	0031102	0.000000	0.928571
0	0	0007166	0.000000	0.909091
0	0	0016043	0.000000	0.800000
0	0	0016301	0.000000	1.000000
0	0	0071248	0.000000	0.833333
0	0	0007167	0.000000	0.857143
0	0	0009987	0.000000	0.400000
0	0	0071363	0.000000	1.000000
0	0	0097012	0.000000	0.666667
0	0	0016310	0.000000	1.000000
0	0	1904377	0.000000	0.733333
0	0	0042127	0.000000	0.625000
0	0	0010959	0.000000	0.583333
0	0	0050789	0.000000	0.600000
0	0	0005515	0.000000	1.000000
0	0	1901701	0.000000	0.571429
0	0	0060674	0.000000	0.692308
0	0	0040008	0.000000	0.500000
0	0	0051098	0.000000	0.500000
0	0	0036477	0.000000	0.714286
0	0	0005622	0.000000	0.666667
0	0	0061061	0.000000	0.800000
0	0	0010631	0.000000	0.650000
0	0	0010595	0.000000	0.913043
0	0	0050805	0.000000	0.812500
0	0	1903829	0.000000	0.818182
0	0	0006464	0.000000	0.833333
0	0	1901981	0.000000	0.888889
0	0	0034097	0.000000	0.800000
0	0	0050678	0.000000	0.555556
0	0	0031401	0.000000	0.904762
0	0	0045597	0.000000	0.833333
0	0	0035556	0.000000	1.000000
0	0	0008152	0.000000	0.400000
0	0	0005575	0.000000	0.500000
0	0	0006950	0.000000	0.750000
0	0	0030154	0.000000	0.625000
0	0	0008150	0.000000	0.333333
0	0	1901701	0.000000	0.571429
0	0	0005515	0.000000	1.000000
0	0	0098772	0.000000	0.625000
0	0	0022412	0.000000	0.368421
0	0	0019899	0.000000	1.000000
0	0	0019901	0.000000	1.000000
0	0	0005588	0.000000	0.133333
0	0	0099568	0.000000	0.800000
0	0	0044430	0.000000	0.866667
0	0	0008361	0.000000	0.900000
0	0	0032770	0.000000	0.875000
0	0	0022408	0.000000	0.833333
0	0	0015269	0.000000	0.066667
0	0	0071310	0.000000	0.800000
0	0	0042165	0.000000	0.400000
0	0	0050896	0.000000	0.500000
0	0	0048037	0.000000	0.750000
0	0	0043227	0.000000	0.250000
0	0	0020027	0.000000	0.631579
0	0	0055072	0.000000	0.578947
0	0	0046903	0.000000	0.277778
0	0	0014070	0.000000	0.833333
0	0	0031100	0.000000	0.692308
0	0	0050896	0.000000	0.500000
0	0	0019866	0.000000	0.652174
0	0	0016749	0.000000	0.888889
0	0	0010035	0.000000	0.666667
0	0	0001101	0.000000	0.600000
0	0	0022414	0.000000	0.272727
0	0	0042168	0.000000	0.517241
0	0	0042221	0.000000	0.750000
0	0	1904300	0.000000	0.074074
0	0	0032780	0.000000	0.076923
0	0	1903615	0.000000	0.035088
0	0	0030099	0.000000	0.681818
0	0	0050857	0.000000	0.055556
0	0	0061008	0.000000	0.700000
0	0	0060541	0.000000	0.666667
0	0	0033273	0.000000	0.727273
0	0	0030522	0.000000	0.916667
0	0	0048598	0.000000	0.615385
0	0	0150063	0.000000	0.666667
0	0	0035295	0.000000	0.600000
0	0	0032502	0.000000	0.400000
0	0	0048523	0.000000	0.750000
0	0	0014706	0.000000	0.461538
0	0	0043067	0.000000	0.500000
0	0	0007389	0.000000	0.750000
0	0	0042221	0.000000	0.600000
0	0	0007389	0.000000	0.750000
0	0	0048568	0.000000	0.700000
0	0	0033993	0.000000	0.666667
0	0	0048731	0.000000	0.750000
0	0	0032502	0.000000	0.400000
0	0	0035270	0.000000	0.666667
0	0	0048869	0.000000	0.307692
0	0	0016620	0.000000	0.888889
0	0	0002138	0.000000	1.000000
0	0	0035108	0.000000	0.714286
0	0	0042127	0.000000	0.714286
0	0	0035136	0.000000	0.687500
0	0	0072330	0.000000	0.485714
0	0	0044424	0.000000	0.833333
0	0	0016903	0.000000	0.777778
0	0	0010604	0.000000	0.800000
0	0	0016903	0.000000	0.777778
0	0	0034754	0.000000	0.391304
0	0	0071695	0.000000	0.428571
0	0	0014031	0.000000	0.789474
0	0	0016101	0.000000	0.916667
0	0	0048513	0.000000	0.875000
0	0	0007420	0.000000	0.916667
0	0	0005622	0.000000	0.666667
0	0	0048513	0.000000	0.875000
0	0	0016101	0.000000	0.916667
0	0	0032526	0.000000	0.500000
0	0	0007507	0.000000	1.000000
0	0	0050678	0.000000	0.857143
0	0	0032502	0.000000	0.400000
0	0	0048568	0.000000	0.700000
0	0	0030522	0.000000	0.916667
0	0	0007389	0.000000	0.750000
0	0	0061371	0.000000	0.642857
0	0	0098534	0.000000	0.086957
0	0	0005737	0.000000	1.000000
0	0	0097062	0.000000	0.090909
0	0	0019840	0.000000	0.500000
0	0	0048565	0.000000	0.900000
0	0	0035627	0.000000	0.066667
0	0	0047497	0.000000	0.064516
0	0	0042221	0.000000	0.750000
0	0	0031667	0.000000	0.714286
0	0	0008150	0.000000	0.333333
0	0	0016903	0.000000	0.875000
0	0	0016903	0.000000	0.875000
0	0	0014074	0.000000	0.727273
0	0	0016616	0.000000	0.800000
0	0	0044237	0.000000	0.666667
0	0	0044424	0.000000	0.833333
0	0	0005575	0.000000	0.200000
0	0	0050794	0.000000	0.500000
0	0	0042221	0.000000	0.750000
0	0	0009725	0.000000	0.571429
0	0	0016491	0.000000	0.750000
0	0	0016020	0.000000	0.400000
0	0	0008152	0.000000	0.666667
0	0	0012505	0.000000	0.428571
0	0	0016903	0.000000	0.875000
0	0	0006950	0.000000	0.428571
0	0	0034366	0.000000	0.071429
0	0	0090179	0.000000	0.065574
0	0	0044424	0.000000	0.833333
0	0	0031434	0.000000	0.071429
0	0	0031104	0.000000	0.093750
0	0	0016620	0.000000	0.888889
0	0	0043231	0.000000	0.750000
0	0	0005488	0.000000	0.500000
0	0	0032410	0.000000	0.052632
0	0	0016646	0.000000	0.888889
0	0	2001244	0.000000	0.029412
0	0	0060368	0.000000	0.052632
0	0	0016246	0.000000	0.038462
0	0	0006575	0.000000	0.571429
0	0	0016903	0.000000	0.777778
0	0	0006672	0.000000	0.714286
0	0	0008150	0.000000	0.333333
0	0	0009063	0.000000	0.700000
0	0	0051259	0.000000	0.750000
0	0	0032787	0.000000	0.769231
0	0	0036094	0.000000	0.428571
0	0	0019318	0.000000	0.888889
0	0	1901605	0.000000	0.875000
0	0	0045333	0.000000	0.800000
0	0	0006520	0.000000	0.812500
0	0	0016999	0.000000	0.461538
0	0	0060699	0.000000	0.076923
0	0	0042133	0.000000	0.727273
0	0	0008150	0.000000	0.333333
0	0	0007399	0.000000	0.875000
0	0	0017144	0.000000	0.416667
0	0	0044444	0.000000	0.583333
0	0	0006687	0.000000	0.761905
0	0	0061369	0.000000	0.086957
0	0	0042133	0.000000	0.727273
0	0	0046486	0.000000	0.642857
0	0	0043167	0.000000	0.428571
0	0	0016620	0.000000	0.888889
0	0	0110104	0.000000	0.076923
0	0	0033591	0.000000	0.062500
0	0	0001523	0.000000	0.857143
0	0	0016101	0.000000	0.785714
0	0	0007600	0.000000	0.076923
0	0	0016903	0.000000	0.777778
0	0	0016102	0.000000	0.523810
0	0	0031325	0.000000	0.064516
0	0	0045581	0.000000	0.034483
0	0	0019957	0.000000	0.071429
0	0	0043231	0.000000	0.750000
0	0	0016903	0.000000	0.875000
0	0	0003674	0.000000	0.333333
0	0	0016903	0.000000	0.875000
0	0	0042802	0.000000	0.666667
0	0	0036094	0.000000	0.500000
0	0	0071704	0.000000	0.500000
0	0	0016491	0.000000	0.750000
0	0	0006578	0.000000	0.850000
0	0	0016903	0.000000	0.875000
0	0	0008152	0.000000	0.666667
0	0	0007256	0.000000	0.067308
0	0	0001505	0.000000	0.363636
0	0	0016620	0.000000	1.000000
0	0	1902715	0.000000	0.047619
0	0	0048856	0.000000	0.300000
0	0	2000081	0.000000	0.060606
0	0	0006577	0.000000	0.833333
0	0	0048732	0.000000	0.800000
0	0	0044444	0.000000	0.875000
0	0	0045806	0.000000	0.086957
0	0	0032502	0.000000	0.666667
0	0	0050896	0.000000	0.400000
0	0	0098794	0.000000	0.428571
0	0	0031099	0.000000	0.444444
0	0	0044464	0.000000	0.500000
0	0	0050896	0.000000	0.400000
0	0	0019637	0.000000	0.700000
0	0	0051262	0.000000	0.833333
0	0	0016829	0.000000	0.500000
0	0	0120025	0.000000	0.625000
0	0	0044444	0.000000	0.857143
0	0	0009987	0.000000	0.400000
0	0	0051262	0.000000	0.833333
0	0	0005488	0.000000	0.666667
0	0	0010033	0.000000	0.800000
0	0	1905403	0.000000	0.045455
0	0	2000109	0.000000	0.083333
0	0	0033031	0.000000	0.043478
0	0	0005488	0.000000	0.666667
0	0	0070060	0.000000	0.081633
0	0	0050880	0.000000	0.785714
0	0	0008150	0.000000	0.333333
0	0	0010604	0.000000	0.800000
0	0	0043281	0.000000	0.487805
0	0	0043068	0.000000	0.833333
0	0	0001676	0.000000	0.789474
0	0	0071310	0.000000	0.800000
0	0	0042981	0.000000	0.583333
0	0	0016702	0.000000	0.900000
0	0	0005134	0.000000	0.062500
0	0	0044424	0.000000	0.833333
0	0	0048660	0.000000	0.600000
0	0	0016020	0.000000	1.000000
0	0	0034111	0.000000	0.333333
0	0	0032787	0.000000	0.588235
0	0	1905332	0.000000	0.642857
0	0	0005575	0.000000	0.500000
0	0	0006636	0.000000	0.862069
0	0	0043067	0.000000	0.555556
0	0	0042759	0.000000	0.862069
0	0	0048522	0.000000	0.750000
0	0	0016701	0.000000	0.700000
0	0	2001301	0.000000	0.837838
0	0	0003254	0.000000	0.666667
0	0	0034440	0.000000	0.611111
0	0	0044464	0.000000	0.500000
0	0	0050891	0.000000	0.555556
0	0	0008157	0.000000	0.062500
0	0	0008430	0.000000	0.083333
0	0	0043535	0.000000	0.565217
0	0	1903763	0.000000	0.083333
0	0	0048523	0.000000	0.750000
0	0	0043232	0.000000	0.900000
0	0	0045595	0.000000	0.500000
0	0	0051213	0.000000	0.700000
0	0	0016701	0.000000	0.700000
0	0	0006690	0.000000	0.647059
0	0	0051726	0.000000	0.625000
0	0	0033559	0.000000	0.882353
0	0	0006636	0.000000	0.862069
0	0	0006631	0.000000	0.823529
0	0	0051240	0.000000	0.333333
0	0	0016701	0.000000	0.700000
0	0	0044425	0.000000	0.750000
0	0	0005575	0.000000	0.500000
0	0	0040008	0.000000	0.666667
0	0	0071944	0.000000	0.666667
0	0	0009967	0.000000	0.875000
0	0	0090196	0.000000	0.575758
0	0	0044424	0.000000	0.625000
0	0	0046872	0.000000	0.833333
0	0	0043169	0.000000	0.666667
0	0	0007561	0.000000	0.032258
0	0	0030282	0.000000	0.062500
0	0	0030098	0.000000	0.058824
0	0	0035493	0.000000	0.055556
0	0	0035010	0.000000	0.181818
0	0	0005815	0.000000	0.937500
0	0	0012505	0.000000	0.428571
0	0	0044309	0.000000	0.875000
0	0	0005515	0.000000	1.000000
0	0	0006810	0.000000	0.666667
0	0	0045859	0.000000	0.538462
0	0	0009987	0.000000	0.666667
0	0	0003674	0.000000	0.333333
0	0	0120025	0.000000	0.714286
0	0	0043005	0.000000	1.000000
0	0	0008047	0.000000	0.588235
0	0	0017137	0.000000	1.000000
0	0	0099537	0.000000	0.700000
0	0	0008150	0.000000	0.333333
0	0	0002209	0.000000	0.600000
0	0	0005575	0.000000	0.500000
0	0	0048365	0.000000	1.000000
0	0	0007264	0.000000	0.857143
0	0	0051179	0.000000	0.500000
0	0	0065003	0.000000	0.800000
0	0	0005515	0.000000	1.000000
0	0	0048858	0.000000	0.481481
0	0	0005575	0.000000	0.500000
0	0	0043170	0.000000	0.444444
0	0	0043229	0.000000	0.777778
0	0	0006996	0.000000	0.833333
0	0	0097458	0.000000	0.571429
0	0	0043226	0.000000	0.500000
0	0	0043087	0.000000	1.000000
0	0	0009790	0.000000	0.666667
[truncated: 998,000+ more rows]
