# Supplementary material for: Novel comparison of evaluation metrics for gene ontology classifiers reveals drastic performance differences
Source: PLoS Comput Biol. 2019 Nov 4;15(11):e1007419. doi: 10.1371/journal.pcbi.1007419 (PMC6855565; doi:10.1371/journal.pcbi.1007419)
Supplement: S2 File — This compressed archive file represents the evaluation metric scores for all generated AP and FP sets, obtained with k = 3. Our further analysis focuses on this data. (GZ) [file pcbi.1007419.s006.tar.gz › res-2019-01-r3/uniprot.1000.jacc.elab]

# goa_pos:  data/uniprot.1000.genego.sc
# goa_neg:  data/uniprot.1000.genego.neg.sc
# obo_file: data/go.obo
# ic_file:  (null)
# prop_par: F
# rot_pos:  T
# R:        3
# rseed:    1
# mode:     LIST=go,TH=all,SUMF1=mean,SUMF2=mean,SF=AUC1,SIMF=NULL,MINCS=10,GOC=46316
0.000000	0.200370	0.400278	0.600185	0.800093	1.000000
0.350524	0.532137	0.568946	0.116939	0.099070	0.030976
0.830743	0.703365	0.161797	0.375532	0.295399	0.030231
0.192314	0.571112	0.623073	0.097998	0.154319	0.032520
0.484337	0.247355	0.299460	0.231310	0.069944	0.016591
0.311288	0.105762	0.249518	0.151100	0.367098	0.036909
0.294303	0.104997	0.261809	0.369534	0.308867	0.027139
0.348113	0.818364	0.197103	0.390223	0.238338	0.009042
0.716306	0.368799	0.411193	0.097737	0.358890	0.040227
0.514708	0.696319	0.494923	0.376742	0.334141	0.017168
0.298149	0.540798	0.202230	0.136611	0.322461	0.010366
