# Supplementary material for: Novel comparison of evaluation metrics for gene ontology classifiers reveals drastic performance differences
Source: PLoS Comput Biol. 2019 Nov 4;15(11):e1007419. doi: 10.1371/journal.pcbi.1007419 (PMC6855565; doi:10.1371/journal.pcbi.1007419)
Supplement: S3 File — This compressed archive file represents the evaluation metric scores for all generated AP and FP sets, obtained with k = 4. (GZ) [file pcbi.1007419.s007.tar.gz]

Archive with 148 entries (144 files):
- res-2019-01-r4
- res-2019-01-r4/uniprot.1000.fps.signal.tab
- res-2019-01-r4/uniprot.1000_scattered_labels.jpeg
- res-2019-01-r4/summary.tab
- res-2019-01-r4/mouseFunc.fps.scores.tab
- res-2019-01-r4/uniprot.1000_boxplot4.jpeg
- res-2019-01-r4/uniprot.1000_boxplot2.eps
- res-2019-01-r4/uniprot.1000_boxplot2.jpeg
- res-2019-01-r4/mouseFunc.jacc.elab
- res-2019-01-r4/uniprot.1000_boxplot3c.jpeg
- res-2019-01-r4/uniprot.1000_boxplot3b.eps
- res-2019-01-r4/uniprot.1000_boxplot4.eps
- res-2019-01-r4/uniprot.1000_boxplot3.jpeg
- res-2019-01-r4/uniprot.1000_boxplot3c.eps
- res-2019-01-r4/cafa2012.jacc
- res-2019-01-r4/uniprot.1000_boxplot3.eps
- res-2019-01-r4/uniprot.1000_boxplot4b.eps
- res-2019-01-r4/mouseFunc
- res-2019-01-r4/mouseFunc/max_Resnik_score_A.elab
- res-2019-01-r4/mouseFunc/Smin.ic2.Smin1.elab
- res-2019-01-r4/mouseFunc/Smin.ic.SimGIC.elab
- res-2019-01-r4/mouseFunc/Smin.ic2.Smin3.elab
- res-2019-01-r4/mouseFunc/max_AJacc_score_B.elab
- res-2019-01-r4/mouseFunc/max_Lin_score_C.elab
- res-2019-01-r4/mouseFunc/max_Resnik_score_F.elab
- res-2019-01-r4/mouseFunc/max_Resnik_score_C.elab
- res-2019-01-r4/mouseFunc/Smin.ic2.SimGIC2.elab
- res-2019-01-r4/mouseFunc/max_Lin_score_D.elab
- res-2019-01-r4/mouseFunc/max_AJacc_score_D.elab
- res-2019-01-r4/mouseFunc/GC_AUCPR.elab
- res-2019-01-r4/mouseFunc/US_AUCROC.elab
- res-2019-01-r4/mouseFunc/Smin.ic.SimGIC2.elab
- res-2019-01-r4/mouseFunc/max_Lin_score_F.elab
- res-2019-01-r4/mouseFunc/Smin.ic2.SimGIC.elab
- res-2019-01-r4/mouseFunc/Smin.ic2.Smin2.elab
- res-2019-01-r4/mouseFunc/max_US_Jacc.elab
- res-2019-01-r4/mouseFunc/max_AJacc_score_E.elab
- res-2019-01-r4/mouseFunc/Smin.ic.Smin2.elab
- res-2019-01-r4/mouseFunc/max_AJacc_score_C.elab
- res-2019-01-r4/mouseFunc/max_AJacc_score_F.elab
- res-2019-01-r4/mouseFunc/max_GC_Jacc.elab
- res-2019-01-r4/mouseFunc/GC_AUCROC.elab
- res-2019-01-r4/mouseFunc/Smin.ic.Smin3.elab
- res-2019-01-r4/mouseFunc/max_AJacc_score_A.elab
- res-2019-01-r4/mouseFunc/max_Lin_score_B.elab
- res-2019-01-r4/mouseFunc/TC_AUCROC.elab
- res-2019-01-r4/mouseFunc/Smin.ic.Smin1.elab
- res-2019-01-r4/mouseFunc/US_AUCPR.elab
- res-2019-01-r4/mouseFunc/TC_AUCPR.elab
- res-2019-01-r4/mouseFunc/max_Lin_score_A.elab
- res-2019-01-r4/mouseFunc/max_Resnik_score_D.elab
- res-2019-01-r4/mouseFunc/max_Resnik_score_E.elab
- res-2019-01-r4/mouseFunc/max_id_score_A.elab
- res-2019-01-r4/mouseFunc/Fmax.elab
- res-2019-01-r4/mouseFunc/max_Lin_score_E.elab
- res-2019-01-r4/mouseFunc/max_Resnik_score_B.elab
- res-2019-01-r4/cafa2012.jacc.elab
- res-2019-01-r4/mouseFunc.jacc
- res-2019-01-r4/uniprot.1000.fps.scores.tab
- res-2019-01-r4/cafa2012.fps.signal.tab
- res-2019-01-r4/uniprot.1000_boxplot1.eps
- res-2019-01-r4/cafa2012.fps.scores.tab
- res-2019-01-r4/mouseFunc.fps.signal.tab
- res-2019-01-r4/uniprot.1000_boxplot3b.jpeg
- res-2019-01-r4/uniprot.1000.jacc.elab
- res-2019-01-r4/uniprot.1000_scattered_labels.eps
- res-2019-01-r4/uniprot.1000
- res-2019-01-r4/uniprot.1000/max_Resnik_score_A.elab
- res-2019-01-r4/uniprot.1000/Smin.ic2.Smin1.elab
- res-2019-01-r4/uniprot.1000/Smin.ic.SimGIC.elab
- res-2019-01-r4/uniprot.1000/Smin.ic2.Smin3.elab
- res-2019-01-r4/uniprot.1000/max_AJacc_score_B.elab
- res-2019-01-r4/uniprot.1000/max_Lin_score_C.elab
- res-2019-01-r4/uniprot.1000/max_Resnik_score_F.elab
- res-2019-01-r4/uniprot.1000/max_Resnik_score_C.elab
- res-2019-01-r4/uniprot.1000/Smin.ic2.SimGIC2.elab
- res-2019-01-r4/uniprot.1000/max_Lin_score_D.elab
- res-2019-01-r4/uniprot.1000/max_AJacc_score_D.elab
- res-2019-01-r4/uniprot.1000/GC_AUCPR.elab
- res-2019-01-r4/uniprot.1000/US_AUCROC.elab
- res-2019-01-r4/uniprot.1000/Smin.ic.SimGIC2.elab
- res-2019-01-r4/uniprot.1000/max_Lin_score_F.elab
- res-2019-01-r4/uniprot.1000/Smin.ic2.SimGIC.elab
- res-2019-01-r4/uniprot.1000/Smin.ic2.Smin2.elab
- res-2019-01-r4/uniprot.1000/max_US_Jacc.elab
- res-2019-01-r4/uniprot.1000/max_AJacc_score_E.elab
- res-2019-01-r4/uniprot.1000/Smin.ic.Smin2.elab
- res-2019-01-r4/uniprot.1000/max_AJacc_score_C.elab
- res-2019-01-r4/uniprot.1000/max_AJacc_score_F.elab
- res-2019-01-r4/uniprot.1000/max_GC_Jacc.elab
- res-2019-01-r4/uniprot.1000/GC_AUCROC.elab
- res-2019-01-r4/uniprot.1000/Smin.ic.Smin3.elab
- res-2019-01-r4/uniprot.1000/max_AJacc_score_A.elab
- res-2019-01-r4/uniprot.1000/max_Lin_score_B.elab
- res-2019-01-r4/uniprot.1000/TC_AUCROC.elab
- res-2019-01-r4/uniprot.1000/Smin.ic.Smin1.elab
- res-2019-01-r4/uniprot.1000/US_AUCPR.elab
- res-2019-01-r4/uniprot.1000/TC_AUCPR.elab
- res-2019-01-r4/uniprot.1000/max_Lin_score_A.elab
- res-2019-01-r4/uniprot.1000/max_Resnik_score_D.elab
- res-2019-01-r4/uniprot.1000/max_Resnik_score_E.elab
- res-2019-01-r4/uniprot.1000/max_id_score_A.elab
- res-2019-01-r4/uniprot.1000/Fmax.elab
- res-2019-01-r4/uniprot.1000/max_Lin_score_E.elab
- res-2019-01-r4/uniprot.1000/max_Resnik_score_B.elab
- res-2019-01-r4/uniprot.1000_boxplot1.jpeg
- res-2019-01-r4/uniprot.1000.jacc
- res-2019-01-r4/summary.xlsx
- res-2019-01-r4/cafa2012
- res-2019-01-r4/cafa2012/max_Resnik_score_A.elab
- res-2019-01-r4/cafa2012/Smin.ic2.Smin1.elab
- res-2019-01-r4/cafa2012/Smin.ic.SimGIC.elab
- res-2019-01-r4/cafa2012/Smin.ic2.Smin3.elab
- res-2019-01-r4/cafa2012/max_AJacc_score_B.elab
- res-2019-01-r4/cafa2012/max_Lin_score_C.elab
- res-2019-01-r4/cafa2012/max_Resnik_score_F.elab
- res-2019-01-r4/cafa2012/max_Resnik_score_C.elab
- res-2019-01-r4/cafa2012/Smin.ic2.SimGIC2.elab
- res-2019-01-r4/cafa2012/max_Lin_score_D.elab
- res-2019-01-r4/cafa2012/max_AJacc_score_D.elab
- res-2019-01-r4/cafa2012/GC_AUCPR.elab
- res-2019-01-r4/cafa2012/US_AUCROC.elab
- res-2019-01-r4/cafa2012/Smin.ic.SimGIC2.elab
- res-2019-01-r4/cafa2012/max_Lin_score_F.elab
- res-2019-01-r4/cafa2012/Smin.ic2.SimGIC.elab
- res-2019-01-r4/cafa2012/Smin.ic2.Smin2.elab
- res-2019-01-r4/cafa2012/max_US_Jacc.elab
- res-2019-01-r4/cafa2012/max_AJacc_score_E.elab
- res-2019-01-r4/cafa2012/Smin.ic.Smin2.elab
- res-2019-01-r4/cafa2012/max_AJacc_score_C.elab
- res-2019-01-r4/cafa2012/max_AJacc_score_F.elab
- res-2019-01-r4/cafa2012/max_GC_Jacc.elab
- res-2019-01-r4/cafa2012/GC_AUCROC.elab
- res-2019-01-r4/cafa2012/Smin.ic.Smin3.elab
- res-2019-01-r4/cafa2012/max_AJacc_score_A.elab
- res-2019-01-r4/cafa2012/max_Lin_score_B.elab
- res-2019-01-r4/cafa2012/TC_AUCROC.elab
- res-2019-01-r4/cafa2012/Smin.ic.Smin1.elab
- res-2019-01-r4/cafa2012/US_AUCPR.elab
- res-2019-01-r4/cafa2012/TC_AUCPR.elab
- res-2019-01-r4/cafa2012/max_Lin_score_A.elab
- res-2019-01-r4/cafa2012/max_Resnik_score_D.elab
- res-2019-01-r4/cafa2012/max_Resnik_score_E.elab
- res-2019-01-r4/cafa2012/max_id_score_A.elab
- res-2019-01-r4/cafa2012/Fmax.elab
- res-2019-01-r4/cafa2012/max_Lin_score_E.elab
- res-2019-01-r4/cafa2012/max_Resnik_score_B.elab
- res-2019-01-r4/uniprot.1000_boxplot4b.jpeg
