# Supplementary material for: Novel comparison of evaluation metrics for gene ontology classifiers reveals drastic performance differences
Source: PLoS Comput Biol. 2019 Nov 4;15(11):e1007419. doi: 10.1371/journal.pcbi.1007419 (PMC6855565; doi:10.1371/journal.pcbi.1007419)
Supplement: S3 File — This compressed archive file represents the evaluation metric scores for all generated AP and FP sets, obtained with k = 4. (GZ) [file pcbi.1007419.s007.tar.gz › res-2019-01-r4/cafa2012.jacc]

0	0	0043085	0.000000	0.545455
0	0	0032502	0.000000	0.285714
0	0	0005488	0.000000	0.666667
0	0	0001501	0.000000	1.000000
0	0	0070727	0.000000	0.625000
0	0	0016043	0.000000	0.500000
0	0	0009987	0.000000	0.333333
0	0	0048856	0.000000	0.428571
0	0	0008289	0.000000	0.500000
0	0	1901981	0.000000	0.888889
0	0	0008289	0.000000	0.500000
0	0	2000549	0.000000	0.074074
0	0	0005488	0.000000	0.666667
0	0	0030514	0.000000	0.044444
0	0	0005543	0.000000	0.857143
0	0	0050830	0.000000	0.055556
0	0	0048513	0.000000	0.777778
0	0	0015629	0.000000	0.000000
0	0	0009116	0.000000	0.900000
0	0	0016787	0.000000	0.750000
0	0	0044267	0.000000	0.750000
0	0	0003674	0.000000	0.250000
0	0	1902167	0.000000	0.022727
0	0	0043226	0.000000	0.200000
0	0	0051725	0.000000	1.000000
0	0	0033554	0.000000	0.857143
0	0	0016787	0.000000	0.750000
0	0	0005815	0.000000	0.937500
0	0	0043228	0.000000	0.187500
0	0	0007093	0.000000	0.090909
0	0	0060440	0.000000	0.047619
0	0	0042989	0.000000	0.041667
0	0	0005634	0.000000	0.555556
0	0	0003674	0.000000	0.333333
0	0	0035556	0.000000	0.000000
0	0	0099178	0.000000	0.000000
0	0	1990904	0.000000	0.200000
0	0	0006997	0.000000	0.000000
0	0	0000165	0.000000	0.000000
0	0	0036464	0.000000	1.000000
0	0	0044821	0.000000	0.945946
0	0	0043232	0.000000	0.900000
0	0	0000003	0.000000	0.333333
0	0	0043231	0.000000	0.900000
0	0	0044454	0.000000	0.840000
0	0	0006281	0.000000	0.956522
0	0	0070193	0.000000	0.461538
0	0	0009987	0.000000	0.333333
0	0	0008584	0.000000	0.900000
0	0	0000793	0.000000	0.909091
0	0	0000725	0.000000	0.923077
0	0	0003674	0.000000	0.333333
0	0	0051276	0.000000	0.500000
0	0	0000793	0.000000	0.909091
0	0	1903721	0.000000	0.020833
0	0	0048232	0.000000	0.916667
0	0	0051276	0.000000	0.500000
0	0	0086005	0.000000	0.071429
0	0	0030893	0.000000	1.000000
0	0	0046329	0.000000	0.018519
0	0	0090198	0.000000	0.026316
0	0	0005575	0.000000	0.500000
0	0	0065003	0.000000	0.666667
0	0	0005198	0.000000	0.500000
0	0	0005576	0.000000	1.000000
0	0	0005575	0.000000	0.500000
0	0	0043062	0.000000	0.833333
0	0	0005576	0.000000	1.000000
0	0	0050832	0.000000	0.058824
0	0	0000338	0.000000	0.086957
0	0	0004714	0.000000	0.050000
0	0	0004966	0.000000	0.080000
0	0	0031323	0.000000	0.600000
0	0	0002682	0.000000	0.666667
0	0	1902531	0.000000	0.500000
0	0	0042130	0.000000	0.941176
0	0	0045582	0.000000	0.948718
0	0	0001933	0.000000	0.674419
0	0	0002429	0.000000	0.923077
0	0	0046854	0.000000	0.046512
0	0	0009986	0.000000	1.000000
0	0	0050709	0.000000	0.793103
0	0	0005515	0.000000	0.750000
0	0	0044464	0.000000	0.750000
0	0	1902531	0.000000	0.500000
0	0	0051603	0.000000	0.043478
0	0	1901991	0.000000	0.800000
0	0	0050856	0.000000	0.571429
0	0	0060972	0.000000	0.076923
0	0	0043542	0.000000	0.052632
0	0	0033554	0.000000	0.857143
0	0	0042221	0.000000	0.750000
0	0	0016567	0.000000	0.086957
0	0	0046548	0.000000	0.058824
0	0	0045732	0.000000	0.050000
0	0	0005788	0.000000	0.000000
0	0	0010008	0.000000	1.000000
0	0	0005615	0.000000	0.400000
0	0	0045184	0.000000	0.272727
0	0	0046794	0.000000	0.846154
0	0	0016192	0.000000	0.555556
0	0	0005515	0.000000	1.000000
0	0	0016032	0.000000	0.833333
0	0	0061919	0.000000	0.333333
0	0	0044433	0.000000	0.666667
0	0	0005488	0.000000	0.666667
0	0	0043226	0.000000	0.222222
0	0	0044419	0.000000	0.500000
0	0	0051603	0.000000	0.846154
0	0	0007032	0.000000	0.615385
0	0	0035338	0.000000	0.093023
0	0	1900017	0.000000	0.041667
0	0	0007034	0.000000	0.400000
0	0	0046910	0.000000	0.076923
0	0	0008528	0.000000	0.080000
0	0	0005488	0.000000	0.666667
0	0	1901700	0.000000	0.285714
0	0	0001959	0.000000	0.555556
0	0	0035338	0.000000	0.025641
0	0	0007165	0.000000	0.833333
0	0	0044458	0.000000	0.080000
0	0	0036464	0.000000	0.000000
0	0	0006784	0.000000	0.048780
0	0	0006790	0.000000	0.357143
0	0	1901605	0.000000	0.928571
0	0	0048609	0.000000	0.500000
0	0	0009725	0.000000	0.600000
0	0	0031347	0.000000	0.750000
0	0	0009070	0.000000	0.806452
0	0	0008233	0.000000	0.777778
0	0	0034641	0.000000	0.545455
0	0	0010033	0.000000	0.666667
0	0	0140096	0.000000	0.166667
0	0	0097381	0.000000	0.083333
0	0	0043436	0.000000	0.615385
0	0	0010033	0.000000	0.666667
0	0	0008150	0.000000	0.250000
0	0	0006749	0.000000	1.000000
0	0	0008092	0.000000	0.047619
0	0	0005615	0.000000	0.400000
0	0	0031593	0.000000	0.045455
0	0	0015016	0.000000	0.086957
0	0	1902531	0.000000	0.500000
0	0	0044424	0.000000	0.714286
0	0	0006950	0.000000	0.428571
0	0	0071840	0.000000	0.333333
0	0	0060147	0.000000	0.600000
0	0	0030054	0.000000	0.666667
0	0	0043231	0.000000	0.900000
0	0	1903507	0.000000	0.878788
0	0	0005488	0.000000	0.666667
0	0	0043232	0.000000	0.583333
0	0	0050794	0.000000	0.500000
0	0	0030054	0.000000	0.666667
0	0	0008373	0.000000	0.076923
0	0	0010608	0.000000	0.388889
0	0	0015517	0.000000	0.027397
0	0	0004724	0.000000	0.060606
0	0	0072675	0.000000	0.068966
0	0	0099174	0.000000	0.562500
0	0	0005539	0.000000	0.500000
0	0	0060998	0.000000	0.674419
0	0	0032480	0.000000	0.833333
0	0	0032502	0.000000	0.200000
0	0	0036211	0.000000	0.526316
0	0	0032102	0.000000	0.250000
0	0	0001818	0.000000	0.666667
0	0	0021543	0.000000	0.933333
0	0	0097367	0.000000	0.500000
0	0	0050808	0.000000	1.000000
0	0	0099177	0.000000	0.875000
0	0	0099240	0.000000	0.652174
0	0	0030516	0.000000	0.700000
0	0	0006464	0.000000	0.789474
0	0	0048856	0.000000	0.300000
0	0	0035335	0.000000	1.000000
0	0	0002064	0.000000	0.687500
0	0	0098948	0.000000	0.657143
0	0	0045202	0.000000	0.666667
0	0	0150052	0.000000	0.777778
0	0	0045202	0.000000	0.666667
0	0	0048640	0.000000	0.222222
0	0	0008150	0.000000	0.200000
0	0	0051209	0.000000	0.089552
0	0	0071944	0.000000	0.666667
0	0	0006470	0.000000	1.000000
0	0	0003674	0.000000	0.333333
0	0	0009620	0.000000	0.083333
0	0	0007204	0.000000	0.088235
0	0	0098563	0.000000	0.926829
0	0	0021543	0.000000	0.933333
0	0	0031345	0.000000	0.285714
0	0	0048513	0.000000	0.700000
0	0	0009968	0.000000	0.583333
0	0	0015685	0.000000	0.055556
0	0	0005615	0.000000	0.400000
0	0	0042744	0.000000	0.000000
0	0	0043552	0.000000	0.000000
0	0	0005080	0.000000	0.000000
0	0	0006178	0.000000	0.000000
0	0	0003674	0.000000	0.333333
0	0	0032959	0.000000	0.000000
0	0	0003674	0.000000	0.333333
0	0	0060176	0.000000	0.000000
0	0	0042391	0.000000	0.000000
0	0	0009653	0.000000	0.000000
0	0	0003674	0.000000	0.333333
0	0	0009267	0.000000	0.000000
0	0	0060368	0.000000	0.000000
0	0	0015638	0.000000	0.038462
0	0	0048364	0.000000	0.000000
0	0	0003674	0.000000	0.333333
0	0	0015888	0.000000	0.000000
0	0	0051092	0.000000	0.000000
0	0	0016236	0.000000	0.000000
0	0	0050769	0.000000	0.000000
0	0	0003674	0.000000	0.333333
0	0	0035989	0.000000	0.000000
0	0	0002239	0.000000	0.000000
0	0	0009061	0.000000	0.000000
0	0	2000543	0.000000	0.000000
0	0	0005488	0.000000	0.400000
0	0	0007169	0.000000	0.928571
0	0	1905247	0.000000	0.837838
0	0	0005575	0.000000	0.166667
0	0	0097485	0.000000	0.875000
0	0	0060284	0.000000	0.304348
0	0	0019305	0.000000	0.050000
0	0	0015299	0.000000	0.032258
0	0	0045765	0.000000	0.600000
0	0	0055085	0.000000	0.055556
0	0	0051639	0.000000	0.086957
0	0	0051130	0.000000	0.571429
0	0	0042325	0.000000	0.529412
0	0	0016310	0.000000	0.350000
0	0	0004683	0.000000	0.966667
0	0	0060999	0.000000	0.781818
0	0	0005488	0.000000	0.500000
0	0	0030425	0.000000	0.705882
0	0	0003676	0.000000	0.285714
0	0	0032279	0.000000	0.333333
0	0	0051962	0.000000	0.500000
0	0	0043069	0.000000	0.833333
0	0	0034645	0.000000	0.444444
0	0	0005230	0.000000	0.041667
0	0	0015884	0.000000	0.031250
0	0	0010458	0.000000	0.060606
0	0	0034644	0.000000	0.064516
0	0	0016020	0.000000	0.333333
0	0	0016788	0.000000	1.000000
0	0	0003674	0.000000	0.333333
0	0	0046983	0.000000	0.666667
0	0	0016787	0.000000	0.750000
0	0	0016810	0.000000	0.666667
0	0	0032787	0.000000	0.416667
0	0	0016787	0.000000	0.750000
0	0	0005488	0.000000	0.666667
0	0	0031274	0.000000	0.024390
0	0	0005488	0.000000	0.666667
0	0	0099576	0.000000	0.025000
0	0	0034644	0.000000	0.057143
0	0	0060323	0.000000	0.033333
0	0	0008150	0.000000	0.250000
0	0	0004713	0.000000	0.861111
0	0	0043551	0.000000	0.545455
0	0	0048468	0.000000	0.350000
0	0	0006928	0.000000	0.333333
0	0	0032991	0.000000	0.666667
0	0	0050789	0.000000	0.750000
0	0	0016021	0.000000	0.416667
0	0	0004713	0.000000	0.861111
0	0	0034698	0.000000	0.437500
0	0	0001932	0.000000	0.390244
0	0	0048013	0.000000	1.000000
0	0	0044464	0.000000	0.428571
0	0	0042551	0.000000	0.950000
0	0	0003674	0.000000	0.333333
0	0	0007166	0.000000	0.846154
0	0	0009987	0.000000	0.222222
0	0	0048870	0.000000	0.777778
0	0	0015226	0.000000	0.055556
0	0	0002176	0.000000	0.064516
0	0	0006468	0.000000	0.950000
0	0	0071577	0.000000	0.083333
0	0	0015344	0.000000	0.062500
0	0	0019904	0.000000	0.800000
0	0	0044424	0.000000	0.625000
0	0	0006915	0.000000	0.714286
0	0	0005488	0.000000	0.666667
0	0	0005488	0.000000	0.666667
0	0	0005575	0.000000	0.500000
0	0	1901565	0.000000	0.071429
0	0	0015824	0.000000	0.047619
0	0	0033522	0.000000	0.062500
0	0	0032465	0.000000	0.571429
0	0	0061640	0.000000	0.700000
0	0	0060577	0.000000	0.043478
0	0	0044454	0.000000	0.920000
0	0	0006357	0.000000	0.833333
0	0	0043231	0.000000	0.900000
0	0	0032502	0.000000	0.285714
0	0	0048869	0.000000	0.285714
0	0	0140110	0.000000	0.090909
0	0	0086014	0.000000	0.061224
0	0	0030182	0.000000	0.928571
0	0	0048856	0.000000	0.428571
0	0	0140110	0.000000	0.090909
0	0	0043434	0.000000	0.058824
0	0	0048731	0.000000	0.857143
0	0	0009308	0.000000	0.083333
0	0	0044212	0.000000	0.571429
0	0	0004127	0.000000	0.037037
0	0	0044464	0.000000	0.375000
0	0	0006749	0.000000	1.000000
0	0	0016812	0.000000	0.833333
0	0	0006790	0.000000	0.357143
0	0	0045956	0.000000	0.030303
0	0	0030145	0.000000	0.083333
0	0	0000070	0.000000	0.068966
0	0	0001932	0.000000	0.034483
0	0	0008150	0.000000	0.333333
0	0	0003674	0.000000	0.333333
0	0	0060070	0.000000	0.055556
0	0	0061003	0.000000	0.017544
0	0	0031224	0.000000	0.333333
0	0	0071560	0.000000	0.062500
0	0	0048681	0.000000	0.018868
0	0	0015630	0.000000	0.687500
0	0	0043087	0.000000	0.545455
0	0	0051225	0.000000	0.652174
0	0	0007049	0.000000	0.230769
0	0	0030029	0.000000	0.375000
0	0	0003674	0.000000	0.333333
0	0	0032233	0.000000	0.875000
0	0	0005085	0.000000	1.000000
0	0	0008366	0.000000	0.434783
0	0	0080139	0.000000	0.054054
0	0	0008092	0.000000	0.800000
0	0	0044444	0.000000	0.875000
0	0	0003674	0.000000	0.333333
0	0	0007608	0.000000	0.071429
0	0	0005262	0.000000	0.051282
0	0	0006414	0.000000	0.060606
0	0	0005488	0.000000	0.666667
0	0	0006355	0.000000	1.000000
0	0	0043226	0.000000	0.200000
0	0	0006357	0.000000	0.950000
0	0	0003676	0.000000	0.833333
0	0	0039702	0.000000	0.037037
0	0	2000112	0.000000	0.578947
0	0	0032287	0.000000	0.020833
0	0	0009443	0.000000	0.015625
0	0	0006283	0.000000	0.023810
0	0	0008654	0.000000	0.000000
0	0	0015301	0.000000	0.047619
0	0	0003674	0.000000	0.333333
0	0	0032040	0.000000	0.000000
0	0	0043516	0.000000	0.000000
0	0	0003676	0.000000	0.833333
0	0	0043227	0.000000	0.300000
0	0	0006396	0.000000	0.739130
0	0	0044428	0.000000	0.769231
0	0	0003674	0.000000	0.333333
0	0	0002690	0.000000	0.020408
0	0	0009725	0.000000	0.035714
0	0	0090169	0.000000	0.027027
0	0	0042119	0.000000	0.068966
0	0	0140110	0.000000	0.250000
0	0	0003674	0.000000	0.333333
0	0	0042802	0.000000	0.750000
0	0	0000978	0.000000	0.941176
0	0	0043067	0.000000	0.857143
0	0	0005488	0.000000	0.666667
0	0	0071038	0.000000	0.022222
0	0	1903508	0.000000	0.852941
0	0	1901215	0.000000	0.625000
0	0	0007062	0.000000	0.055556
0	0	0005488	0.000000	0.666667
0	0	0008295	0.000000	0.034483
0	0	0042912	0.000000	0.033898
0	0	0050896	0.000000	0.333333
0	0	0016829	0.000000	0.600000
0	0	0044270	0.000000	0.529412
0	0	0044444	0.000000	0.875000
0	0	0005488	0.000000	0.500000
0	0	0031532	0.000000	0.083333
0	0	0034613	0.000000	0.083333
0	0	0030099	0.000000	0.066667
0	0	0032967	0.000000	0.058824
0	0	0003674	0.000000	0.333333
0	0	0044237	0.000000	0.500000
0	0	0005247	0.000000	0.027778
0	0	0050920	0.000000	0.071429
0	0	1901673	0.000000	0.037037
0	0	0010754	0.000000	0.040000
0	0	0009107	0.000000	1.000000
0	0	0018130	0.000000	0.228571
0	0	0043116	0.000000	0.033333
0	0	0010172	0.000000	0.033333
0	0	0009615	0.000000	0.035714
0	0	0005575	0.000000	0.166667
0	0	0000281	0.000000	0.068966
0	0	0051604	0.000000	0.476190
0	0	0018065	0.000000	0.761905
0	0	0009108	0.000000	0.285714
0	0	0048786	0.000000	0.000000
0	0	1903265	0.000000	0.025000
0	0	0055114	0.000000	0.090909
0	0	0004622	0.000000	0.000000
0	0	0016176	0.000000	0.062500
0	0	0061056	0.000000	0.029412
0	0	0003824	0.000000	0.333333
0	0	0046890	0.000000	0.034483
0	0	0008654	0.000000	0.818182
0	0	0048477	0.000000	0.048780
0	0	0003674	0.000000	0.333333
0	0	0019634	0.000000	0.000000
0	0	1904117	0.000000	0.000000
0	0	0009833	0.000000	0.000000
0	0	1990641	0.000000	0.000000
0	0	0005488	0.000000	0.666667
0	0	0071294	0.000000	0.000000
0	0	0050808	0.000000	0.000000
0	0	0071797	0.000000	0.000000
0	0	0044010	0.000000	0.000000
0	0	0005488	0.000000	0.500000
0	0	0034097	0.000000	0.416667
0	0	0006357	0.000000	0.476190
0	0	0043229	0.000000	0.700000
0	0	0003674	0.000000	0.250000
0	0	0031981	0.000000	0.850000
0	0	0044464	0.000000	0.375000
0	0	0000987	0.000000	0.812500
0	0	0097159	0.000000	0.428571
0	0	0045190	0.000000	0.049180
0	0	0003857	0.000000	0.083333
0	0	0004024	0.000000	0.076923
0	0	0004523	0.000000	0.050000
0	0	0055074	0.000000	0.523810
0	0	0008150	0.000000	0.250000
0	0	0016477	0.000000	0.500000
0	0	0098552	0.000000	0.363636
0	0	0001664	0.000000	0.714286
0	0	0042379	0.000000	1.000000
0	0	0031224	0.000000	0.333333
0	0	0007080	0.000000	0.075000
0	0	0050896	0.000000	0.500000
0	0	0035556	0.000000	0.846154
0	0	0070098	0.000000	0.636364
0	0	0044464	0.000000	0.500000
0	0	0019955	0.000000	0.800000
0	0	0019955	0.000000	0.800000
0	0	0042221	0.000000	0.428571
0	0	0000373	0.000000	0.062500
0	0	0015842	0.000000	0.074074
0	0	0070646	0.000000	0.068966
0	0	0005575	0.000000	0.166667
0	0	0044464	0.000000	0.500000
0	0	0016528	0.000000	0.857143
0	0	0005488	0.000000	0.666667
0	0	1903507	0.000000	0.828571
0	0	0007165	0.000000	0.769231
0	0	0015191	0.000000	0.034483
0	0	0043226	0.000000	0.200000
0	0	0000387	0.000000	0.044444
0	0	0075733	0.000000	0.040000
0	0	0036459	0.000000	0.047619
0	0	0050794	0.000000	0.571429
0	0	0044444	0.000000	0.875000
0	0	0043170	0.000000	0.444444
0	0	0008092	0.000000	0.750000
0	0	0005737	0.000000	1.000000
0	0	0005488	0.000000	0.666667
0	0	0099512	0.000000	0.210526
0	0	0005819	0.000000	0.714286
0	0	0002244	0.000000	0.090909
0	0	0071361	0.000000	0.074074
0	0	0000226	0.000000	0.888889
0	0	0008234	0.000000	0.842105
0	0	0044424	0.000000	0.833333
0	0	0001570	0.000000	0.080000
0	0	0005344	0.000000	0.066667
0	0	0003712	0.000000	0.575758
0	0	0043228	0.000000	0.181818
0	0	0043227	0.000000	0.300000
0	0	0008906	0.000000	0.050000
0	0	0006897	0.000000	0.025641
0	0	0003676	0.000000	0.714286
0	0	2000484	0.000000	0.064516
0	0	0008422	0.000000	0.076923
0	0	0008152	0.000000	0.500000
0	0	0045646	0.000000	0.062500
0	0	0043226	0.000000	0.200000
0	0	0003674	0.000000	0.333333
0	0	0044444	0.000000	0.875000
0	0	0043124	0.000000	0.047619
0	0	2000637	0.000000	0.055556
0	0	0048261	0.000000	0.052632
0	0	0120161	0.000000	0.636364
0	0	0016021	0.000000	0.208333
0	0	0030497	0.000000	0.960000
0	0	0043227	0.000000	0.230769
0	0	0046467	0.000000	0.736842
0	0	0050900	0.000000	0.074074
0	0	0000038	0.000000	0.600000
0	0	0016746	0.000000	0.571429
0	0	0006631	0.000000	0.560000
0	0	0006631	0.000000	0.560000
0	0	0032438	0.000000	0.074074
0	0	0034364	0.000000	0.047619
0	0	0022851	0.000000	0.020833
0	0	0034123	0.000000	0.925926
0	0	0043232	0.000000	0.818182
0	0	0016567	0.000000	1.000000
0	0	0050896	0.000000	0.400000
0	0	1900744	0.000000	0.551020
0	0	0005488	0.000000	0.666667
0	0	0002694	0.000000	0.875000
0	0	0051177	0.000000	0.048780
0	0	0003674	0.000000	0.333333
0	0	0009966	0.000000	0.800000
0	0	0005575	0.000000	0.166667
0	0	0019901	0.000000	0.750000
0	0	0061659	0.000000	0.230769
0	0	0046328	0.000000	0.551020
0	0	0006952	0.000000	0.800000
0	0	0070647	0.000000	0.888889
0	0	0030220	0.000000	0.066667
0	0	0016020	0.000000	0.333333
0	0	0017128	0.000000	0.058824
0	0	0006893	0.000000	0.076923
0	0	0061572	0.000000	0.785714
0	0	0007015	0.000000	0.714286
0	0	0005112	0.000000	0.000000
0	0	0043433	0.000000	0.027027
0	0	0032695	0.000000	0.043478
0	0	0072089	0.000000	0.062500
0	0	0030141	0.000000	0.888889
0	0	0005488	0.000000	0.666667
0	0	0006464	0.000000	0.789474
0	0	0006464	0.000000	0.789474
0	0	0007616	0.000000	0.066667
0	0	0003674	0.000000	0.333333
0	0	0003006	0.000000	0.217391
0	0	0009987	0.000000	0.181818
0	0	0043228	0.000000	0.181818
0	0	0015857	0.000000	0.090909
0	0	0005575	0.000000	0.166667
0	0	0006464	0.000000	0.789474
0	0	0016301	0.000000	0.428571
0	0	0097045	0.000000	0.076923
0	0	0043167	0.000000	0.500000
0	0	0042273	0.000000	0.062500
0	0	0043231	0.000000	0.900000
0	0	0044450	0.000000	0.947368
0	0	0019900	0.000000	0.833333
0	0	0051346	0.000000	0.333333
0	0	0030201	0.000000	0.026316
0	0	0050852	0.000000	0.086957
0	0	0030141	0.000000	0.888889
0	0	0050890	0.000000	0.035714
0	0	0009220	0.000000	0.014925
0	0	0010677	0.000000	0.352941
0	0	0005488	0.000000	0.666667
0	0	0032434	0.000000	0.540541
0	0	0043227	0.000000	0.300000
0	0	0010629	0.000000	0.285714
0	0	1903506	0.000000	0.484848
0	0	0036293	0.000000	0.714286
0	0	0003834	0.000000	0.083333
0	0	0031323	0.000000	0.666667
0	0	0045892	0.000000	1.000000
0	0	0030099	0.000000	0.833333
0	0	0005488	0.000000	0.666667
0	0	0046755	0.000000	0.071429
0	0	0031981	0.000000	0.944444
0	0	0009308	0.000000	0.083333
0	0	0048519	0.000000	0.500000
0	0	0016572	0.000000	0.046512
0	0	0005575	0.000000	0.333333
0	0	0031981	0.000000	0.944444
0	0	0044444	0.000000	0.875000
0	0	0044451	0.000000	0.950000
0	0	0044428	0.000000	0.866667
0	0	0044446	0.000000	0.600000
0	0	2000112	0.000000	0.578947
0	0	0005575	0.000000	0.333333
0	0	0003674	0.000000	0.333333
0	0	0044424	0.000000	0.714286
0	0	0006406	0.000000	0.017857
0	0	0032060	0.000000	0.034483
0	0	0071361	0.000000	0.026316
0	0	0016308	0.000000	0.034483
0	0	0003674	0.000000	0.333333
0	0	0043229	0.000000	0.700000
0	0	0046101	0.000000	0.000000
0	0	0006283	0.000000	0.000000
0	0	0043232	0.000000	0.583333
0	0	1901363	0.000000	0.500000
0	0	0005575	0.000000	0.250000
0	0	0044424	0.000000	0.555556
0	0	1901222	0.000000	0.000000
0	0	0048525	0.000000	0.000000
0	0	0003723	0.000000	1.000000
0	0	0005488	0.000000	0.666667
0	0	1990904	0.000000	0.250000
0	0	0007420	0.000000	0.030303
0	0	0005575	0.000000	0.500000
0	0	0043231	0.000000	0.900000
0	0	0006259	0.000000	0.666667
0	0	0005681	0.000000	1.000000
0	0	0005488	0.000000	0.666667
0	0	2000669	0.000000	0.026316
0	0	0044428	0.000000	0.812500
0	0	0000377	0.000000	0.869565
0	0	0048468	0.000000	0.071429
0	0	0005681	0.000000	1.000000
0	0	0032956	0.000000	0.032258
0	0	0051259	0.000000	0.750000
0	0	0005244	0.000000	0.653846
0	0	0015672	0.000000	0.466667
0	0	0032559	0.000000	0.764706
0	0	0022890	0.000000	0.615385
0	0	0005575	0.000000	0.166667
0	0	0071407	0.000000	0.454545
0	0	0030001	0.000000	0.466667
0	0	0065007	0.000000	0.500000
0	0	0008076	0.000000	0.954545
0	0	0003674	0.000000	0.333333
0	0	0022843	0.000000	1.000000
0	0	0015081	0.000000	0.781250
0	0	0007507	0.000000	0.083333
0	0	0008253	0.000000	0.080000
0	0	0032793	0.000000	0.074074
0	0	0031224	0.000000	0.333333
0	0	0001228	0.000000	0.045455
0	0	0044444	0.000000	0.350000
0	0	0031012	0.000000	0.800000
0	0	0005488	0.000000	0.666667
0	0	0008286	0.000000	0.022222
0	0	0001701	0.000000	0.050000
0	0	0015833	0.000000	0.666667
0	0	0005096	0.000000	0.052632
0	0	0035590	0.000000	0.041667
0	0	0080135	0.000000	0.875000
0	0	0009628	0.000000	0.500000
0	0	0009411	0.000000	0.857143
0	0	0050794	0.000000	0.800000
0	0	0006259	0.000000	0.727273
0	0	0044428	0.000000	0.769231
0	0	0044424	0.000000	0.833333
0	0	0050789	0.000000	0.750000
0	0	0071840	0.000000	0.285714
0	0	0043231	0.000000	0.900000
0	0	0005044	0.000000	0.076923
0	0	0048511	0.000000	0.666667
0	0	0061649	0.000000	0.000000
0	0	0015824	0.000000	0.058824
0	0	0045627	0.000000	0.078125
0	0	0003674	0.000000	0.333333
0	0	0036452	0.000000	0.724138
0	0	0006886	0.000000	0.327273
0	0	0005488	0.000000	0.666667
0	0	0012505	0.000000	0.307692
0	0	0061025	0.000000	0.033898
0	0	0044431	0.000000	0.842105
0	0	0071284	0.000000	0.030769
0	0	0071250	0.000000	0.028571
0	0	0003012	0.000000	0.017241
0	0	0003824	0.000000	0.222222
0	0	0071241	0.000000	0.666667
0	0	0071310	0.000000	0.571429
0	0	0051302	0.000000	0.076923
0	0	0010038	0.000000	0.416667
0	0	1902758	0.000000	0.037736
0	0	0005575	0.000000	0.500000
0	0	0000155	0.000000	0.080000
0	0	0001569	0.000000	0.030303
0	0	0031062	0.000000	0.942857
0	0	0043226	0.000000	0.200000
0	0	0045637	0.000000	0.846154
0	0	0002761	0.000000	0.733333
0	0	0051569	0.000000	0.542857
0	0	0044464	0.000000	0.428571
0	0	0044446	0.000000	0.583333
0	0	0046513	0.000000	0.027027
0	0	0005488	0.000000	0.666667
0	0	0003674	0.000000	0.333333
0	0	0006784	0.000000	0.023256
0	0	0006903	0.000000	0.040000
0	0	0046677	0.000000	0.062500
0	0	0030099	0.000000	0.789474
0	0	0050900	0.000000	0.476190
0	0	0001664	0.000000	0.714286
0	0	0045087	0.000000	0.500000
0	0	0051130	0.000000	0.571429
0	0	2000547	0.000000	0.727273
0	0	0010557	0.000000	0.428571
0	0	0048259	0.000000	0.625000
0	0	0031344	0.000000	0.750000
0	0	0021700	0.000000	0.333333
0	0	0071310	0.000000	0.666667
0	0	0036336	0.000000	0.523810
0	0	0048020	0.000000	1.000000
0	0	0050663	0.000000	0.909091
0	0	0002684	0.000000	0.600000
0	0	0044421	0.000000	0.750000
0	0	1902531	0.000000	0.500000
0	0	0097529	0.000000	0.500000
0	0	0070372	0.000000	0.534884
0	0	0042379	0.000000	1.000000
0	0	0007165	0.000000	0.909091
0	0	0044459	0.000000	0.727273
0	0	0090218	0.000000	0.878788
0	0	0009967	0.000000	0.777778
0	0	0090022	0.000000	0.545455
0	0	0046649	0.000000	0.666667
0	0	0042379	0.000000	1.000000
0	0	0031294	0.000000	0.640000
0	0	0050896	0.000000	0.400000
0	0	0046649	0.000000	0.666667
0	0	0043085	0.000000	0.600000
0	0	0046328	0.000000	0.551020
0	0	2000106	0.000000	0.500000
0	0	0050670	0.000000	0.375000
0	0	0001934	0.000000	0.743590
0	0	0050900	0.000000	0.476190
0	0	0032103	0.000000	0.666667
0	0	0051283	0.000000	0.300000
0	0	0009967	0.000000	0.777778
0	0	0019221	0.000000	0.857143
0	0	0034612	0.000000	0.500000
0	0	1901654	0.000000	0.428571
0	0	0000302	0.000000	0.583333
0	0	1903557	0.000000	0.833333
0	0	0061952	0.000000	0.086957
0	0	0005126	0.000000	0.714286
0	0	0032147	0.000000	0.975000
0	0	0032731	0.000000	0.571429
0	0	0009615	0.000000	0.888889
0	0	0006366	0.000000	0.074380
0	0	0001817	0.000000	0.500000
0	0	0045624	0.000000	0.868852
0	0	0046705	0.000000	0.069930
0	0	2000145	0.000000	0.615385
0	0	0030595	0.000000	0.904762
0	0	0008024	0.000000	0.078947
0	0	0043170	0.000000	0.444444
0	0	0043227	0.000000	0.230769
0	0	0033212	0.000000	0.025641
0	0	0005488	0.000000	0.666667
0	0	0001932	0.000000	0.041667
0	0	0032467	0.000000	0.045455
0	0	0030182	0.000000	0.047619
0	0	2000060	0.000000	0.891892
0	0	0003674	0.000000	0.333333
0	0	0019901	0.000000	0.666667
0	0	0043551	0.000000	0.750000
0	0	0089705	0.000000	0.043478
0	0	0010648	0.000000	0.571429
0	0	0006464	0.000000	0.937500
0	0	0007165	0.000000	0.555556
0	0	0061099	0.000000	0.728814
0	0	0016310	0.000000	0.368421
0	0	0044424	0.000000	0.625000
0	0	0048767	0.000000	0.042553
0	0	0019898	0.000000	0.400000
0	0	0016339	0.000000	0.052632
0	0	0060324	0.000000	0.055556
0	0	0007167	0.000000	0.857143
0	0	0022604	0.000000	0.258065
0	0	0045859	0.000000	0.592593
0	0	0031175	0.000000	0.540541
0	0	0000187	0.000000	0.701754
0	0	0044464	0.000000	0.500000
0	0	0051716	0.000000	0.285714
0	0	0005622	0.000000	0.666667
0	0	0001932	0.000000	0.727273
0	0	0006928	0.000000	0.375000
0	0	0002376	0.000000	0.166667
0	0	0016043	0.000000	0.800000
0	0	0002758	0.000000	0.848485
0	0	0005488	0.000000	0.666667
0	0	0017016	0.000000	0.777778
0	0	0006468	0.000000	0.678571
0	0	0030832	0.000000	0.695652
0	0	0005575	0.000000	0.166667
0	0	0140096	0.000000	0.200000
0	0	0072092	0.000000	0.087500
0	0	0002011	0.000000	0.095238
0	0	0050851	0.000000	0.961538
0	0	1990050	0.000000	0.083333
0	0	0044849	0.000000	0.076923
0	0	0043226	0.000000	0.250000
0	0	0048469	0.000000	0.346154
0	0	0007017	0.000000	0.428571
0	0	0044441	0.000000	0.687500
0	0	0003674	0.000000	0.200000
0	0	0043226	0.000000	0.250000
0	0	0005737	0.000000	1.000000
0	0	0043169	0.000000	0.666667
0	0	0005575	0.000000	0.166667
0	0	0120162	0.000000	0.058824
0	0	0017015	0.000000	0.055556
0	0	0034767	0.000000	0.052632
0	0	0090370	0.000000	0.043478
0	0	0005575	0.000000	0.166667
0	0	0005488	0.000000	0.666667
0	0	0006464	0.000000	0.789474
0	0	0019199	0.000000	0.704545
0	0	0050896	0.000000	0.500000
0	0	2000778	0.000000	0.055556
0	0	1900165	0.000000	0.055556
0	0	0060176	0.000000	0.072727
0	0	0015891	0.000000	0.066667
0	0	0048580	0.000000	0.777778
0	0	0043231	0.000000	0.900000
0	0	0004673	0.000000	0.025000
0	0	0005622	0.000000	0.666667
0	0	0000413	0.000000	0.038462
0	0	0006520	0.000000	0.047619
0	0	0045773	0.000000	0.095238
0	0	0006810	0.000000	0.800000
0	0	0071944	0.000000	0.666667
0	0	0004722	0.000000	0.088889
0	0	0032501	0.000000	0.333333
0	0	0009142	0.000000	0.029412
0	0	0017016	0.000000	0.037037
0	0	0060271	0.000000	0.055556
0	0	0043492	0.000000	0.476190
0	0	0000904	0.000000	0.448276
0	0	0044464	0.000000	0.500000
0	0	0043226	0.000000	0.200000
0	0	0004721	0.000000	0.964286
0	0	0044464	0.000000	0.500000
0	0	0008134	0.000000	0.032258
0	0	0000902	0.000000	0.344828
0	0	0031492	0.000000	0.026316
0	0	0048260	0.000000	0.023256
0	0	0000027	0.000000	0.093023
0	0	0022610	0.000000	0.333333
0	0	0004620	0.000000	0.000000
0	0	0046705	0.000000	0.016949
0	0	0050830	0.000000	0.055556
0	0	0004197	0.000000	0.043478
0	0	0034249	0.000000	0.608696
0	0	0044444	0.000000	0.875000
0	0	0051338	0.000000	0.500000
0	0	1902992	0.000000	0.652174
0	0	0048522	0.000000	0.400000
0	0	0043227	0.000000	0.250000
0	0	0034067	0.000000	1.000000
0	0	0060628	0.000000	0.714286
0	0	0051129	0.000000	0.615385
0	0	0033673	0.000000	0.585366
0	0	0071901	0.000000	0.906977
0	0	0005768	0.000000	1.000000
0	0	0044464	0.000000	0.428571
0	0	0012505	0.000000	0.375000
0	0	0044877	0.000000	0.500000
0	0	0005488	0.000000	0.666667
0	0	0012505	0.000000	0.375000
0	0	0044421	0.000000	0.750000
0	0	0033365	0.000000	0.888889
0	0	0042277	0.000000	0.800000
0	0	0044446	0.000000	0.473684
0	0	0009893	0.000000	0.352941
0	0	1905246	0.000000	0.837838
0	0	0010721	0.000000	0.400000
0	0	0005575	0.000000	0.500000
0	0	0005737	0.000000	0.750000
0	0	0098791	0.000000	0.947368
0	0	0006886	0.000000	0.947368
0	0	0044431	0.000000	0.842105
0	0	0044092	0.000000	0.500000
0	0	1903649	0.000000	0.500000
0	0	0044238	0.000000	0.300000
0	0	1905666	0.000000	0.615385
0	0	0040012	0.000000	0.400000
0	0	0090316	0.000000	0.909091
0	0	0006623	0.000000	0.892857
0	0	0032459	0.000000	0.615385
0	0	0010941	0.000000	0.500000
0	0	0016192	0.000000	0.714286
0	0	0048870	0.000000	0.875000
0	0	0070286	0.000000	0.068966
0	0	0035989	0.000000	0.090909
0	0	0019899	0.000000	0.750000
0	0	0016584	0.000000	0.086957
0	0	0043227	0.000000	0.250000
0	0	0071732	0.000000	0.066667
0	0	0016301	0.000000	0.444444
0	0	0044444	0.000000	0.875000
0	0	0006355	0.000000	0.527778
0	0	0006468	0.000000	1.000000
0	0	0001216	0.000000	0.904762
0	0	0070848	0.000000	0.357143
0	0	0016310	0.000000	0.368421
0	0	0005737	0.000000	0.750000
0	0	1901796	0.000000	0.095238
0	0	0007286	0.000000	0.057143
0	0	0044267	0.000000	0.631579
0	0	0007613	0.000000	0.047619
0	0	0019956	0.000000	0.032258
0	0	0005575	0.000000	0.250000
0	0	0033674	0.000000	0.615385
0	0	0005515	0.000000	0.500000
0	0	0000910	0.000000	0.600000
0	0	0009987	0.000000	0.500000
0	0	0044430	0.000000	0.866667
0	0	0015630	0.000000	0.733333
0	0	0050794	0.000000	0.800000
0	0	0009041	0.000000	0.045455
0	0	0043231	0.000000	0.750000
0	0	0006915	0.000000	0.500000
0	0	0005997	0.000000	0.083333
0	0	0005575	0.000000	0.250000
0	0	0060440	0.000000	0.055556
0	0	0046549	0.000000	0.052632
0	0	0006357	0.000000	0.540541
0	0	0043231	0.000000	0.900000
0	0	0044446	0.000000	0.583333
0	0	1990823	0.000000	0.500000
0	0	0033522	0.000000	0.054054
0	0	0003950	0.000000	0.045455
0	0	0000981	0.000000	0.571429
0	0	0048731	0.000000	0.500000
0	0	0061061	0.000000	0.600000
0	0	0060176	0.000000	0.083333
0	0	0001158	0.000000	0.823529
0	0	0005080	0.000000	0.090909
0	0	0032502	0.000000	0.500000
0	0	0003674	0.000000	0.333333
0	0	1901981	0.000000	0.888889
0	0	0043232	0.000000	0.562500
0	0	0008152	0.000000	0.400000
0	0	0005543	0.000000	0.857143
0	0	1902936	0.000000	0.900000
0	0	0019899	0.000000	0.800000
0	0	0005543	0.000000	0.857143
0	0	0051897	0.000000	0.074074
0	0	0008150	0.000000	0.200000
0	0	0043085	0.000000	0.545455
0	0	1900364	0.000000	0.052632
0	0	1901981	0.000000	0.888889
0	0	0044424	0.000000	0.833333
0	0	0071539	0.000000	0.062500
0	0	0140253	0.000000	0.333333
0	0	0005543	0.000000	0.857143
0	0	0042885	0.000000	0.052632
0	0	0006950	0.000000	0.500000
0	0	0051371	0.000000	0.000000
0	0	0031241	0.000000	0.000000
0	0	1901654	0.000000	0.545455
0	0	0090168	0.000000	0.058824
0	0	0036289	0.000000	0.034483
0	0	0003674	0.000000	0.333333
0	0	0043231	0.000000	0.692308
0	0	0005548	0.000000	0.500000
0	0	0034204	0.000000	0.727273
0	0	0071944	0.000000	0.666667
0	0	0009620	0.000000	0.034483
0	0	1902997	0.000000	0.060606
0	0	0070935	0.000000	0.050847
0	0	0002052	0.000000	0.052632
0	0	0008150	0.000000	0.200000
0	0	0101005	0.000000	0.263158
0	0	0101005	0.000000	0.263158
0	0	0006508	0.000000	0.473684
0	0	0044432	0.000000	0.800000
0	0	0051716	0.000000	0.571429
0	0	0003674	0.000000	0.333333
0	0	0010243	0.000000	0.181818
0	0	0080135	0.000000	0.875000
0	0	0031072	0.000000	0.800000
0	0	0050789	0.000000	0.375000
0	0	0044464	0.000000	0.375000
0	0	0015171	0.000000	0.044444
0	0	0030042	0.000000	0.090909
0	0	0001756	0.000000	0.045455
0	0	0007612	0.000000	0.083333
0	0	0065009	0.000000	0.750000
0	0	0005085	0.000000	0.666667
0	0	0030244	0.000000	0.032258
0	0	0005488	0.000000	0.666667
0	0	0006146	0.000000	0.029412
0	0	0006749	0.000000	0.058824
0	0	0050732	0.000000	0.060606
0	0	0031224	0.000000	0.333333
0	0	0022843	0.000000	0.684211
0	0	0016020	0.000000	0.333333
0	0	0098662	0.000000	0.733333
0	0	0008753	0.000000	0.076923
0	0	0042391	0.000000	0.800000
0	0	0005215	0.000000	0.058824
0	0	0103002	0.000000	0.076923
0	0	0009107	0.000000	0.025641
0	0	0022840	0.000000	0.352941
0	0	0098562	0.000000	0.454545
0	0	0044464	0.000000	0.500000
0	0	0043227	0.000000	0.300000
0	0	0032991	0.000000	0.142857
0	0	0016279	0.000000	0.039216
0	0	0030030	0.000000	0.250000
0	0	0097447	0.000000	0.750000
0	0	0098858	0.000000	0.857143
0	0	0042930	0.000000	0.027778
0	0	0071944	0.000000	0.666667
0	0	0030427	0.000000	0.428571
0	0	0044446	0.000000	0.600000
0	0	0010636	0.000000	0.080000
0	0	0006355	0.000000	0.513514
0	0	0006520	0.000000	0.064516
0	0	0003674	0.000000	0.333333
0	0	0005684	0.000000	0.888889
0	0	0005654	0.000000	1.000000
0	0	0044428	0.000000	0.769231
0	0	1990904	0.000000	0.500000
0	0	0000377	0.000000	0.869565
0	0	0032991	0.000000	0.666667
0	0	1902494	0.000000	0.500000
0	0	0099562	0.000000	0.058824
0	0	0097159	0.000000	0.500000
0	0	0043227	0.000000	0.300000
0	0	0003674	0.000000	0.333333
0	0	0051260	0.000000	0.064516
0	0	0034021	0.000000	0.035714
0	0	0009751	0.000000	0.029412
0	0	0043229	0.000000	0.700000
0	0	0044428	0.000000	0.866667
0	0	0043162	0.000000	0.016129
0	0	0005634	0.000000	1.000000
0	0	0032991	0.000000	0.133333
0	0	0044424	0.000000	0.625000
0	0	0003674	0.000000	0.333333
0	0	0070059	0.000000	0.075472
0	0	0000030	0.000000	0.083333
0	0	0045892	0.000000	0.945946
0	0	2000394	0.000000	0.076923
0	0	0009067	0.000000	0.925926
0	0	0016773	0.000000	0.333333
0	0	0044464	0.000000	0.375000
0	0	0097029	0.000000	0.062500
0	0	2000786	0.000000	0.022727
0	0	0050767	0.000000	0.057143
0	0	0060644	0.000000	0.066667
0	0	0004175	0.000000	1.000000
0	0	0016787	0.000000	0.187500
0	0	1901564	0.000000	0.555556
0	0	0065007	0.000000	0.222222
0	0	0016486	0.000000	0.628571
0	0	1990023	0.000000	0.047619
0	0	0005575	0.000000	0.250000
0	0	0097457	0.000000	0.076923
0	0	0071782	0.000000	0.045455
0	0	0019058	0.000000	0.071429
0	0	0050794	0.000000	0.400000
0	0	0048732	0.000000	0.800000
0	0	0005575	0.000000	0.500000
0	0	0032454	0.000000	0.047619
0	0	0034707	0.000000	0.083333
0	0	0019585	0.000000	0.086957
0	0	0035755	0.000000	0.000000
0	0	0003674	0.000000	0.333333
0	0	0005488	0.000000	0.666667
0	0	0022607	0.000000	0.600000
0	0	0010629	0.000000	0.270270
0	0	0097159	0.000000	0.500000
0	0	0042737	0.000000	0.533333
0	0	0003674	0.000000	0.333333
0	0	0032991	0.000000	0.666667
0	0	0005575	0.000000	0.333333
0	0	0090557	0.000000	0.083333
0	0	0016209	0.000000	0.684211
0	0	0036094	0.000000	0.750000
0	0	0015669	0.000000	0.384615
0	0	0005515	0.000000	1.000000
0	0	0033627	0.000000	0.076923
0	0	0009793	0.000000	0.040000
0	0	0005096	0.000000	0.071429
0	0	0005615	0.000000	0.400000
0	0	0005488	0.000000	0.666667
0	0	0036094	0.000000	0.500000
0	0	0032793	0.000000	0.000000
0	0	0030501	0.000000	0.000000
0	0	0005488	0.000000	0.666667
0	0	2000786	0.000000	0.000000
0	0	0005313	0.000000	0.021277
0	0	0003674	0.000000	0.333333
0	0	0065003	0.000000	0.800000
0	0	0017001	0.000000	0.600000
0	0	0005488	0.000000	0.666667
0	0	0016209	0.000000	0.684211
0	0	0140104	0.000000	0.250000
0	0	0032991	0.000000	0.666667
0	0	0005488	0.000000	0.666667
0	0	0061337	0.000000	0.066667
0	0	0005575	0.000000	0.333333
0	0	0006450	0.000000	0.076923
0	0	0008144	0.000000	0.600000
0	0	0006355	0.000000	0.513514
0	0	0005515	0.000000	1.000000
0	0	0048037	0.000000	0.500000
0	0	0014904	0.000000	0.090909
0	0	0048168	0.000000	0.090909
0	0	0010035	0.000000	0.800000
0	0	0046916	0.000000	0.809524
0	0	0071241	0.000000	0.666667
0	0	0003674	0.000000	0.333333
0	0	0071241	0.000000	0.666667
0	0	0044464	0.000000	0.500000
0	0	0046686	0.000000	0.833333
0	0	0046688	0.000000	0.833333
0	0	0004175	0.000000	0.055556
0	0	0043227	0.000000	0.300000
0	0	0005737	0.000000	1.000000
0	0	0003674	0.000000	0.333333
0	0	0010634	0.000000	0.052632
0	0	0000045	0.000000	0.071429
0	0	0043433	0.000000	0.046512
0	0	0072503	0.000000	0.714286
0	0	0043229	0.000000	0.700000
0	0	0035338	0.000000	0.025641
0	0	0010038	0.000000	0.416667
0	0	0046688	0.000000	0.500000
0	0	0044424	0.000000	0.833333
0	0	0010038	0.000000	0.416667
0	0	0010038	0.000000	0.416667
0	0	0005488	0.000000	0.400000
0	0	0005249	0.000000	0.024390
0	0	2000394	0.000000	0.052632
0	0	0043552	0.000000	0.038462
0	0	0071241	0.000000	0.666667
0	0	0010038	0.000000	0.416667
0	0	0043231	0.000000	0.900000
0	0	1902997	0.000000	0.062500
0	0	0046688	0.000000	0.500000
0	0	0072503	0.000000	0.714286
0	0	0043169	0.000000	0.800000
0	0	0005622	0.000000	0.666667
0	0	0006655	0.000000	0.058824
0	0	0005488	0.000000	0.666667
0	0	0046686	0.000000	0.500000
0	0	0006898	0.000000	0.052632
0	0	0060253	0.000000	0.055556
0	0	0019856	0.000000	0.965517
0	0	0003824	0.000000	0.333333
0	0	0009165	0.000000	0.833333
0	0	0046872	0.000000	0.714286
0	0	0044464	0.000000	0.375000
0	0	0051216	0.000000	0.025641
0	0	0072610	0.000000	0.040816
0	0	0006406	0.000000	0.046875
0	0	1990403	0.000000	0.026316
0	0	0005488	0.000000	0.666667
0	0	0071250	0.000000	0.000000
0	0	0043552	0.000000	0.000000
0	0	0034975	0.000000	0.000000
0	0	0060011	0.000000	0.000000
0	0	0042823	0.000000	0.977778
0	0	0051188	0.000000	0.222222
0	0	0016614	0.000000	0.777778
0	0	0044444	0.000000	0.875000
0	0	0046931	0.000000	0.058824
0	0	0036094	0.000000	0.300000
0	0	0022400	0.000000	0.052632
0	0	0042930	0.000000	0.040000
0	0	0000962	0.000000	0.030303
0	0	0002711	0.000000	0.785714
0	0	0019882	0.000000	0.428571
0	0	0002376	0.000000	0.500000
0	0	0044464	0.000000	0.500000
0	0	0030882	0.000000	0.833333
0	0	0005488	0.000000	0.666667
0	0	0005576	0.000000	0.500000
0	0	0098552	0.000000	0.363636
0	0	0031224	0.000000	0.333333
0	0	0019882	0.000000	0.428571
0	0	0065007	0.000000	0.333333
0	0	0042277	0.000000	0.666667
0	0	0030882	0.000000	0.833333
0	0	0008584	0.000000	0.047619
0	0	0086006	0.000000	0.044444
0	0	0016322	0.000000	0.043478
0	0	0001947	0.000000	0.029412
0	0	0043167	0.000000	0.230769
0	0	0016846	0.000000	0.800000
0	0	0003674	0.000000	0.200000
0	0	0034164	0.000000	0.000000
0	0	2000648	0.000000	0.000000
0	0	0050769	0.000000	0.000000
0	0	0006883	0.000000	0.000000
0	0	0043539	0.000000	0.018868
0	0	0003674	0.000000	0.333333
0	0	0019797	0.000000	0.030303
0	0	0006970	0.000000	0.000000
0	0	0016322	0.000000	0.000000
0	0	0005488	0.000000	0.666667
0	0	0030246	0.000000	0.600000
0	0	0003674	0.000000	0.333333
0	0	0099527	0.000000	0.000000
0	0	0009792	0.000000	0.000000
0	0	0001545	0.000000	0.000000
0	0	0045089	0.000000	0.000000
0	0	0010646	0.000000	0.333333
0	0	0051259	0.000000	0.900000
0	0	0031226	0.000000	0.833333
0	0	0005488	0.000000	0.666667
0	0	0060089	0.000000	0.500000
0	0	0040012	0.000000	0.571429
0	0	0005575	0.000000	0.333333
0	0	0007204	0.000000	0.085714
0	0	0031399	0.000000	0.521739
0	0	1901701	0.000000	0.400000
0	0	0005515	0.000000	1.000000
0	0	0005488	0.000000	0.666667
0	0	0042221	0.000000	0.600000
0	0	0050896	0.000000	0.400000
0	0	0048935	0.000000	0.076923
0	0	0006895	0.000000	0.062500
0	0	0001946	0.000000	0.055556
0	0	0005622	0.000000	0.666667
0	0	0098754	0.000000	0.384615
0	0	0072503	0.000000	0.714286
0	0	0043229	0.000000	0.700000
0	0	0071241	0.000000	0.666667
0	0	0003674	0.000000	0.200000
0	0	0046686	0.000000	0.500000
0	0	0071248	0.000000	0.833333
0	0	0086091	0.000000	0.093750
0	0	0072659	0.000000	0.047619
0	0	0006068	0.000000	0.062500
0	0	0016125	0.000000	0.050000
0	0	0071944	0.000000	0.666667
0	0	0031226	0.000000	0.833333
0	0	0006464	0.000000	0.681818
0	0	0048583	0.000000	0.666667
0	0	0005575	0.000000	0.500000
0	0	0042221	0.000000	0.428571
0	0	0006468	0.000000	0.863636
0	0	0031489	0.000000	0.020000
0	0	0001934	0.000000	0.093750
0	0	0023014	0.000000	1.000000
0	0	0016989	0.000000	0.081081
0	0	1901611	0.000000	0.019608
0	0	0031175	0.000000	0.000000
0	0	0004435	0.000000	0.083333
0	0	0005488	0.000000	0.666667
0	0	0019058	0.000000	0.000000
0	0	0001750	0.000000	0.000000
0	0	0016020	0.000000	0.333333
0	0	0140299	0.000000	0.044444
0	0	0006464	0.000000	0.750000
0	0	0140096	0.000000	0.111111
0	0	0008097	0.000000	0.029412
0	0	0006464	0.000000	0.750000
0	0	0045732	0.000000	0.071429
0	0	1902570	0.000000	0.034483
0	0	0043086	0.000000	0.062500
0	0	0003674	0.000000	0.333333
0	0	0031098	0.000000	0.000000
0	0	0031235	0.000000	0.000000
0	0	0060170	0.000000	0.000000
0	0	0048557	0.000000	0.000000
0	0	0005488	0.000000	0.666667
0	0	0140291	0.000000	0.000000
0	0	0008180	0.000000	0.000000
0	0	0048015	0.000000	0.000000
0	0	0008333	0.000000	0.000000
0	0	0005488	0.000000	0.666667
0	0	0071596	0.000000	0.000000
0	0	0005791	0.000000	0.000000
0	0	0032991	0.000000	0.000000
0	0	0071902	0.000000	0.000000
0	0	0005488	0.000000	0.666667
0	0	0042131	0.000000	0.058824
0	0	0014068	0.000000	0.000000
0	0	0034137	0.000000	0.000000
0	0	0003357	0.000000	0.000000
0	0	0071260	0.000000	0.000000
0	0	0003674	0.000000	0.333333
0	0	0051610	0.000000	0.000000
0	0	0018685	0.000000	0.083333
0	0	1900034	0.000000	0.000000
0	0	0047661	0.000000	0.875000
0	0	0043168	0.000000	0.307692
0	0	0007507	0.000000	0.000000
0	0	0030514	0.000000	0.000000
0	0	2000060	0.000000	0.000000
0	0	0005730	0.000000	0.000000
0	0	0019200	0.000000	0.750000
0	0	0009166	0.000000	0.396040
0	0	0005737	0.000000	0.750000
0	0	1903799	0.000000	0.016949
0	0	0022604	0.000000	0.032258
0	0	0006986	0.000000	0.033333
0	0	0004622	0.000000	0.066667
0	0	0044464	0.000000	0.500000
0	0	0008757	0.000000	0.290323
0	0	0001965	0.000000	0.029412
0	0	0030177	0.000000	0.021739
0	0	0090351	0.000000	0.027027
0	0	0051298	0.000000	0.047619
0	0	0044444	0.000000	0.875000
0	0	0006221	0.000000	0.818182
0	0	0019856	0.000000	0.965517
0	0	0016635	0.000000	0.888889
0	0	0050662	0.000000	0.285714
0	0	0010569	0.000000	0.037037
0	0	0071944	0.000000	0.666667
0	0	0005575	0.000000	0.500000
0	0	0014911	0.000000	0.040000
0	0	0046600	0.000000	0.028571
0	0	0038203	0.000000	0.050000
0	0	0044444	0.000000	0.875000
0	0	0006596	0.000000	0.869565
0	0	0016829	0.000000	0.500000
0	0	0002931	0.000000	0.038462
0	0	0051610	0.000000	0.022727
0	0	0045880	0.000000	0.026316
0	0	0048586	0.000000	0.030303
0	0	0046116	0.000000	0.555556
0	0	0009628	0.000000	0.750000
0	0	0006400	0.000000	0.923077
0	0	0044464	0.000000	0.375000
0	0	0016740	0.000000	0.428571
0	0	0017091	0.000000	0.076923
0	0	0010824	0.000000	0.062500
0	0	0000976	0.000000	0.055556
0	0	0033265	0.000000	0.076923
0	0	0044464	0.000000	0.375000
0	0	0046116	0.000000	0.555556
0	0	0140101	0.000000	0.500000
0	0	0002097	0.000000	0.961538
0	0	0043169	0.000000	0.571429
0	0	0086006	0.000000	0.021277
0	0	0031567	0.000000	0.041667
0	0	0009725	0.000000	0.032258
0	0	0003211	0.000000	0.022727
0	0	0042330	0.000000	0.714286
0	0	0009987	0.000000	0.200000
0	0	0071944	0.000000	0.666667
0	0	0044424	0.000000	0.625000
0	0	0005488	0.000000	0.666667
0	0	0005575	0.000000	0.333333
0	0	0031401	0.000000	0.913043
0	0	0051179	0.000000	0.400000
0	0	0005488	0.000000	0.666667
0	0	0070534	0.000000	0.071429
0	0	0048484	0.000000	0.076923
0	0	0048854	0.000000	0.055556
0	0	0005247	0.000000	0.083333
0	0	0016791	0.000000	0.812500
0	0	0044281	0.000000	0.333333
0	0	0005984	0.000000	0.526316
0	0	0005737	0.000000	1.000000
0	0	0005575	0.000000	0.166667
0	0	0051259	0.000000	0.750000
0	0	0016018	0.000000	0.047619
0	0	0006796	0.000000	0.600000
0	0	2000344	0.000000	0.050000
0	0	0019637	0.000000	0.700000
0	0	0019933	0.000000	0.090909
0	0	0006006	0.000000	0.800000
0	0	0008266	0.000000	0.041667
0	0	0140110	0.000000	0.166667
0	0	0005575	0.000000	0.333333
0	0	0140110	0.000000	0.166667
0	0	1990837	0.000000	0.750000
0	0	2000112	0.000000	0.578947
0	0	0044444	0.000000	0.875000
0	0	0051536	0.000000	1.000000
0	0	0005488	0.000000	0.400000
0	0	0010468	0.000000	0.315789
0	0	0015980	0.000000	0.777778
0	0	0000302	0.000000	0.583333
0	0	0035469	0.000000	0.047619
0	0	0005488	0.000000	0.400000
0	0	0001916	0.000000	0.068966
0	0	0048514	0.000000	0.045455
0	0	0007605	0.000000	0.066667
0	0	0006259	0.000000	0.666667
0	0	0000700	0.000000	0.888889
0	0	0034991	0.000000	0.000000
0	0	0014841	0.000000	0.034483
0	0	0097381	0.000000	0.000000
0	0	0031090	0.000000	0.000000
0	0	0044275	0.000000	0.500000
0	0	0008097	0.000000	0.058824
0	0	0006784	0.000000	0.096154
0	0	0016614	0.000000	0.700000
0	0	0015191	0.000000	0.036364
0	0	0008631	0.000000	0.041667
0	0	0051234	0.000000	0.600000
0	0	0031224	0.000000	0.800000
0	0	0055085	0.000000	1.000000
0	0	0071944	0.000000	0.666667
0	0	0051930	0.000000	0.083333
0	0	2000345	0.000000	0.062500
0	0	0045667	0.000000	0.076923
0	0	0060631	0.000000	0.058824
0	0	0048870	0.000000	0.700000
0	0	0071478	0.000000	0.692308
0	0	0042710	0.000000	0.833333
0	0	0035690	0.000000	0.347826
0	0	0019855	0.000000	0.062500
0	0	0015196	0.000000	0.063492
0	0	0030027	0.000000	0.000000
0	0	0015036	0.000000	0.076923
0	0	0032991	0.000000	0.500000
0	0	0055114	0.000000	0.375000
0	0	0031226	0.000000	0.714286
0	0	0005575	0.000000	0.500000
0	0	0032787	0.000000	0.666667
0	0	0016491	0.000000	0.666667
0	0	0051124	0.000000	0.083333
0	0	0042632	0.000000	0.066667
0	0	0002040	0.000000	0.041667
0	0	0006357	0.000000	0.037037
0	0	0008150	0.000000	0.333333
0	0	0090605	0.000000	0.461538
0	0	0071840	0.000000	0.333333
0	0	0014707	0.000000	0.058824
0	0	0015804	0.000000	0.066667
0	0	0005575	0.000000	0.200000
0	0	0050772	0.000000	0.040816
0	0	0001825	0.000000	0.066667
0	0	0042891	0.000000	0.529412
0	0	0044464	0.000000	0.500000
0	0	0015724	0.000000	1.000000
0	0	0031226	0.000000	0.833333
0	0	0014910	0.000000	0.038462
0	0	0032288	0.000000	0.027027
0	0	0008431	0.000000	0.023810
0	0	0005543	0.000000	0.024390
0	0	0016491	0.000000	0.545455
0	0	0050794	0.000000	0.444444
0	0	0019222	0.000000	0.333333
0	0	0015271	0.000000	0.042553
0	0	0006977	0.000000	0.076923
0	0	0003211	0.000000	0.037037
0	0	0048477	0.000000	0.071429
0	0	0005488	0.000000	0.666667
0	0	0044459	0.000000	0.750000
0	0	0008104	0.000000	0.400000
0	0	0016020	0.000000	0.333333
0	0	0034137	0.000000	0.027778
0	0	0005384	0.000000	0.060606
0	0	0008104	0.000000	0.400000
0	0	0032868	0.000000	0.047619
0	0	0097107	0.000000	0.031250
0	0	0008150	0.000000	0.250000
0	0	0050896	0.000000	0.500000
0	0	0050896	0.000000	0.500000
0	0	0045211	0.000000	0.000000
0	0	2000641	0.000000	0.071429
0	0	0009247	0.000000	0.083333
0	0	0015824	0.000000	0.055556
0	0	0009987	0.000000	0.500000
0	0	0044459	0.000000	0.666667
0	0	0016021	0.000000	0.416667
0	0	0005488	0.000000	0.500000
0	0	2000643	0.000000	0.050000
0	0	0030336	0.000000	0.055556
0	0	0045591	0.000000	0.023810
0	0	0015685	0.000000	0.046512
0	0	0036211	0.000000	0.500000
0	0	0016020	0.000000	0.400000
0	0	0016310	0.000000	0.350000
0	0	0008150	0.000000	0.250000
0	0	0031589	0.000000	0.400000
0	0	0005488	0.000000	0.666667
0	0	2000560	0.000000	0.074074
0	0	0005515	0.000000	1.000000
0	0	0033148	0.000000	0.095238
0	0	0071944	0.000000	0.666667
0	0	0030837	0.000000	0.090909
0	0	0000160	0.000000	0.333333
0	0	0030501	0.000000	0.075000
0	0	0005488	0.000000	0.666667
0	0	0032269	0.000000	0.904762
0	0	0006450	0.000000	0.086957
0	0	0097320	0.000000	0.035714
0	0	0003714	0.000000	0.970588
0	0	0050772	0.000000	0.064516
0	0	1990403	0.000000	0.033333
0	0	0003674	0.000000	0.333333
0	0	0044464	0.000000	0.375000
0	0	0060176	0.000000	0.000000
0	0	0051560	0.000000	0.000000
0	0	0032801	0.000000	0.000000
0	0	0008874	0.000000	0.083333
0	0	0019954	0.000000	0.272727
0	0	0044459	0.000000	0.666667
0	0	0044464	0.000000	0.750000
0	0	0003674	0.000000	0.333333
0	0	0000956	0.000000	0.041667
0	0	0048662	0.000000	0.050000
0	0	0043524	0.000000	0.038462
0	0	0042832	0.000000	0.045455
0	0	0031224	0.000000	0.333333
0	0	0008643	0.000000	0.545455
0	0	0015294	0.000000	0.606061
0	0	0007224	0.000000	0.045455
0	0	0006002	0.000000	0.050000
0	0	0051787	0.000000	0.027778
0	0	0009679	0.000000	0.928571
0	0	0005575	0.000000	0.166667
0	0	0006879	0.000000	0.034483
0	0	0016772	0.000000	0.285714
0	0	0071285	0.000000	0.083333
0	0	0097213	0.000000	0.076923
0	0	0005488	0.000000	0.666667
0	0	0005615	0.000000	0.000000
0	0	0016301	0.000000	0.857143
0	0	0050718	0.000000	0.020000
0	0	0005829	0.000000	1.000000
0	0	0050660	0.000000	1.000000
0	0	0008753	0.000000	1.000000
0	0	0048235	0.000000	0.032258
0	0	2000300	0.000000	0.030303
0	0	0046935	0.000000	0.064516
0	0	0006611	0.000000	0.033333
0	0	0051289	0.000000	1.000000
0	0	0006730	0.000000	1.000000
0	0	0004489	0.000000	1.000000
0	0	0071949	0.000000	1.000000
0	0	0009086	0.000000	1.000000
0	0	0005829	0.000000	1.000000
0	0	0046654	0.000000	1.000000
0	0	0035999	0.000000	1.000000
0	0	1903800	0.000000	0.028571
0	0	0048261	0.000000	0.047619
0	0	0072675	0.000000	0.068966
0	0	0035195	0.000000	0.090909
0	0	0071468	0.000000	1.000000
0	0	0033611	0.000000	1.000000
0	0	0000287	0.000000	1.000000
0	0	0030976	0.000000	1.000000
0	0	0016830	0.000000	1.000000
0	0	0001561	0.000000	1.000000
0	0	0043531	0.000000	1.000000
0	0	0042802	0.000000	1.000000
0	0	0008949	0.000000	1.000000
0	0	0006813	0.000000	0.052632
0	0	0005815	0.000000	0.000000
0	0	0009833	0.000000	0.076923
0	0	0044458	0.000000	0.083333
0	0	0004733	0.000000	1.000000
0	0	0005829	0.000000	1.000000
0	0	0032991	0.000000	1.000000
0	0	0055114	0.000000	1.000000
0	0	0016491	0.000000	1.000000
0	0	0009443	0.000000	1.000000
0	0	0010181	0.000000	1.000000
0	0	0042301	0.000000	1.000000
0	0	1902444	0.000000	1.000000
0	0	0090238	0.000000	0.037037
0	0	0060174	0.000000	0.071429
0	0	0008615	0.000000	1.000000
0	0	0003104	0.000000	0.043478
0	0	0042803	0.000000	1.000000
0	0	0042931	0.000000	0.050000
0	0	0006212	0.000000	1.000000
0	0	0005829	0.000000	1.000000
0	0	0019740	0.000000	1.000000
0	0	0006208	0.000000	1.000000
0	0	1901565	0.000000	1.000000
0	0	0019239	0.000000	1.000000
0	0	0045879	0.000000	0.058824
0	0	0010862	0.000000	0.023810
0	0	0045719	0.000000	0.027027
0	0	0003700	0.000000	0.043478
0	0	0016021	0.000000	1.000000
0	0	0005886	0.000000	1.000000
0	0	0009372	0.000000	1.000000
0	0	0015562	0.000000	1.000000
0	0	1904637	0.000000	0.080000
0	0	0070536	0.000000	0.086957
0	0	0043325	0.000000	0.055556
0	0	0008092	0.000000	0.083333
0	0	0015833	0.000000	1.000000
0	0	0042885	0.000000	1.000000
0	0	0019534	0.000000	1.000000
0	0	1904680	0.000000	1.000000
0	0	0015638	0.000000	1.000000
0	0	0016021	0.000000	1.000000
0	0	0005887	0.000000	1.000000
0	0	0046677	0.000000	1.000000
0	0	0005886	0.000000	1.000000
0	0	0048038	0.000000	0.076923
0	0	0042884	0.000000	1.000000
0	0	1901998	0.000000	1.000000
0	0	0015291	0.000000	1.000000
0	0	0090200	0.000000	0.030303
0	0	0007339	0.000000	0.062500
0	0	0046316	0.000000	0.090909
0	0	0048384	0.000000	0.057143
0	0	0009246	0.000000	1.000000
0	0	0016021	0.000000	1.000000
0	0	0004713	0.000000	1.000000
0	0	0005886	0.000000	1.000000
0	0	0003729	0.000000	0.027027
0	0	0043117	0.000000	0.029412
0	0	0016322	0.000000	0.046512
0	0	0015949	0.000000	1.000000
0	0	0042594	0.000000	1.000000
0	0	0008893	0.000000	1.000000
0	0	0005886	0.000000	1.000000
0	0	0008728	0.000000	1.000000
0	0	0019003	0.000000	0.040000
0	0	0015969	0.000000	1.000000
0	0	0005618	0.000000	1.000000
0	0	0010824	0.000000	0.052632
0	0	0003148	0.000000	0.041667
0	0	0006334	0.000000	0.060606
0	0	0005886	0.000000	1.000000
0	0	0008728	0.000000	1.000000
0	0	0005515	0.000000	1.000000
0	0	0005829	0.000000	1.000000
0	0	0015969	0.000000	1.000000
0	0	0008893	0.000000	1.000000
0	0	0015949	0.000000	1.000000
0	0	0005618	0.000000	1.000000
0	0	0042594	0.000000	1.000000
0	0	0010830	0.000000	0.066667
0	0	0042102	0.000000	0.026316
0	0	2000036	0.000000	0.083333
0	0	0032350	0.000000	0.076923
0	0	0005886	0.000000	1.000000
0	0	0015712	0.000000	1.000000
0	0	0005887	0.000000	1.000000
0	0	0015760	0.000000	1.000000
0	0	0015526	0.000000	1.000000
0	0	0035590	0.000000	0.050000
0	0	0043709	0.000000	0.050000
0	0	0016567	0.000000	0.040000
0	0	0050770	0.000000	0.026316
0	0	0016021	0.000000	1.000000
0	0	0015505	0.000000	1.000000
0	0	0015857	0.000000	1.000000
0	0	0005215	0.000000	1.000000
0	0	0005887	0.000000	1.000000
0	0	0016020	0.000000	1.000000
0	0	0071469	0.000000	0.090909
0	0	0015210	0.000000	1.000000
0	0	0005886	0.000000	1.000000
0	0	0036438	0.000000	0.047619
0	0	0010727	0.000000	0.035714
0	0	0019211	0.000000	0.076923
0	0	0005158	0.000000	1.000000
0	0	0045719	0.000000	1.000000
0	0	0008286	0.000000	1.000000
0	0	0032868	0.000000	1.000000
0	0	0042327	0.000000	1.000000
0	0	0015271	0.000000	0.023256
0	0	0086005	0.000000	0.054545
0	0	0034484	0.000000	0.043478
0	0	0030182	0.000000	0.044444
0	0	0005886	0.000000	1.000000
0	0	0000155	0.000000	1.000000
0	0	0071470	0.000000	1.000000
0	0	0044010	0.000000	1.000000
0	0	0000160	0.000000	1.000000
0	0	0072643	0.000000	0.076923
0	0	0016021	0.000000	1.000000
0	0	0046777	0.000000	1.000000
0	0	0030276	0.000000	0.020833
0	0	0097104	0.000000	0.080000
0	0	0034237	0.000000	0.020408
0	0	0005047	0.000000	1.000000
0	0	0005515	0.000000	1.000000
0	0	0006605	0.000000	1.000000
0	0	0006614	0.000000	1.000000
0	0	0031226	0.000000	1.000000
0	0	0016020	0.000000	1.000000
0	0	0005525	0.000000	1.000000
0	0	0005886	0.000000	1.000000
0	0	0003924	0.000000	1.000000
0	0	0009555	0.000000	0.040000
0	0	0005829	0.000000	1.000000
0	0	0019897	0.000000	1.000000
0	0	0015086	0.000000	0.095238
0	0	0043951	0.000000	0.027778
0	0	0046890	0.000000	0.038462
0	0	0008668	0.000000	1.000000
0	0	0009239	0.000000	1.000000
0	0	0047527	0.000000	1.000000
0	0	0005829	0.000000	1.000000
0	0	0051560	0.000000	0.035088
0	0	0042699	0.000000	0.027397
0	0	0031440	0.000000	0.018868
0	0	0034141	0.000000	0.015385
0	0	0043295	0.000000	1.000000
0	0	0016151	0.000000	1.000000
0	0	0042802	0.000000	1.000000
0	0	0035690	0.000000	1.000000
0	0	0005515	0.000000	1.000000
0	0	0032991	0.000000	1.000000
0	0	0004364	0.000000	1.000000
0	0	0042803	0.000000	1.000000
0	0	0046982	0.000000	1.000000
0	0	0045171	0.000000	1.000000
0	0	0005576	0.000000	1.000000
0	0	0005829	0.000000	1.000000
0	0	0042178	0.000000	1.000000
0	0	0005496	0.000000	1.000000
0	0	0006749	0.000000	1.000000
0	0	0033214	0.000000	0.051282
0	0	0043209	0.000000	1.000000
0	0	0004963	0.000000	0.088889
0	0	0019901	0.000000	1.000000
0	0	1905832	0.000000	0.031250
0	0	0034767	0.000000	0.050000
0	0	0005737	0.000000	1.000000
0	0	0004056	0.000000	1.000000
0	0	0042450	0.000000	1.000000
0	0	0042461	0.000000	0.045455
0	0	1905606	0.000000	0.022727
0	0	0032417	0.000000	0.016667
0	0	0015193	0.000000	0.020000
0	0	0007498	0.000000	1.000000
0	0	0007399	0.000000	1.000000
0	0	0051977	0.000000	0.052632
0	0	0071469	0.000000	0.095238
0	0	0006165	0.000000	0.054054
0	0	0021533	0.000000	1.000000
0	0	0060825	0.000000	1.000000
0	0	0032417	0.000000	0.046875
0	0	0051903	0.000000	1.000000
0	0	0006068	0.000000	1.000000
0	0	0004024	0.000000	1.000000
0	0	0005634	0.000000	1.000000
0	0	0004022	0.000000	1.000000
0	0	0005829	0.000000	1.000000
0	0	0031334	0.000000	0.071429
0	0	0008270	0.000000	1.000000
0	0	0005737	0.000000	1.000000
0	0	0046294	0.000000	1.000000
0	0	0033617	0.000000	0.058824
0	0	0007568	0.000000	1.000000
0	0	0005925	0.000000	0.083333
0	0	0030032	0.000000	0.071429
0	0	0006784	0.000000	1.000000
0	0	0039008	0.000000	0.024390
0	0	0005515	0.000000	1.000000
0	0	0004497	0.000000	1.000000
0	0	0015558	0.000000	0.042553
0	0	0035860	0.000000	0.050000
0	0	1904262	0.000000	0.038462
0	0	0009102	0.000000	1.000000
0	0	0004015	0.000000	1.000000
0	0	0030170	0.000000	1.000000
0	0	0006886	0.000000	0.017241
0	0	1901875	0.000000	0.015873
0	0	0009611	0.000000	0.022727
0	0	0007417	0.000000	0.020833
0	0	0090090	0.000000	1.000000
0	0	2000096	0.000000	1.000000
0	0	0046658	0.000000	1.000000
0	0	0060287	0.000000	0.030303
0	0	0033613	0.000000	0.000000
0	0	0018108	0.000000	0.025641
0	0	0031589	0.000000	0.047619
0	0	0046777	0.000000	1.000000
0	0	0023014	0.000000	1.000000
0	0	0071294	0.000000	1.000000
0	0	0016020	0.000000	1.000000
0	0	0005886	0.000000	1.000000
0	0	0071284	0.000000	1.000000
0	0	0005887	0.000000	1.000000
0	0	0000155	0.000000	1.000000
0	0	1900364	0.000000	0.075472
0	0	0031274	0.000000	0.095238
0	0	0051453	0.000000	0.071429
0	0	0071723	0.000000	0.020000
0	0	0005887	0.000000	1.000000
0	0	0043560	0.000000	1.000000
0	0	0043235	0.000000	1.000000
0	0	0046777	0.000000	1.000000
0	0	0005009	0.000000	1.000000
0	0	0007169	0.000000	1.000000
0	0	0004714	0.000000	1.000000
0	0	0071469	0.000000	1.000000
0	0	0048856	0.000000	1.000000
0	0	0031532	0.000000	1.000000
0	0	0030424	0.000000	1.000000
0	0	0005899	0.000000	1.000000
0	0	0035577	0.000000	0.088889
0	0	0015038	0.000000	0.095238
0	0	0015086	0.000000	0.034483
0	0	0061386	0.000000	0.088235
0	0	0005515	0.000000	1.000000
0	0	0009259	0.000000	0.000000
0	0	0045766	0.000000	0.000000
0	0	0032350	0.000000	0.000000
0	0	1903721	0.000000	0.000000
0	0	0051453	0.000000	1.000000
0	0	0015301	0.000000	1.000000
0	0	0005886	0.000000	1.000000
0	0	0005887	0.000000	1.000000
0	0	0015701	0.000000	1.000000
0	0	0019899	0.000000	1.000000
0	0	0051496	0.000000	0.050000
0	0	0032715	0.000000	0.076923
0	0	0071035	0.000000	0.036364
0	0	1905631	0.000000	0.062500
0	0	0019634	0.000000	1.000000
0	0	0006015	0.000000	1.000000
0	0	0005829	0.000000	1.000000
0	0	0002292	0.000000	0.057143
0	0	0033863	0.000000	1.000000
0	0	0009435	0.000000	1.000000
0	0	0030020	0.000000	0.043478
0	0	0071805	0.000000	0.045455
0	0	0008134	0.000000	0.043478
0	0	0042912	0.000000	1.000000
0	0	0009279	0.000000	1.000000
0	0	0015685	0.000000	1.000000
0	0	0031230	0.000000	1.000000
0	0	0042931	0.000000	1.000000
0	0	0042930	0.000000	1.000000
0	0	0015343	0.000000	1.000000
0	0	0033214	0.000000	1.000000
0	0	0033212	0.000000	1.000000
0	0	0031396	0.000000	0.046512
0	0	0015344	0.000000	1.000000
0	0	0043547	0.000000	0.051282
0	0	0007052	0.000000	0.045455
0	0	0008143	0.000000	0.031250
0	0	0005829	0.000000	1.000000
0	0	0004029	0.000000	1.000000
0	0	0042802	0.000000	1.000000
0	0	0010165	0.000000	1.000000
0	0	0008802	0.000000	1.000000
0	0	0006970	0.000000	1.000000
0	0	0051289	0.000000	1.000000
0	0	0019285	0.000000	1.000000
0	0	0010976	0.000000	0.048387
0	0	0010172	0.000000	0.071429
0	0	0032874	0.000000	0.028169
0	0	0072608	0.000000	0.062500
0	0	0071774	0.000000	1.000000
0	0	0030141	0.000000	1.000000
0	0	0097160	0.000000	1.000000
0	0	0005791	0.000000	1.000000
0	0	0034021	0.000000	1.000000
0	0	0005737	0.000000	1.000000
0	0	0010193	0.000000	1.000000
0	0	0042493	0.000000	1.000000
0	0	0005783	0.000000	1.000000
0	0	0034097	0.000000	1.000000
0	0	0051384	0.000000	1.000000
0	0	0005635	0.000000	1.000000
0	0	0032496	0.000000	1.000000
0	0	0033229	0.000000	0.023256
0	0	0009410	0.000000	1.000000
0	0	0010033	0.000000	1.000000
0	0	0005615	0.000000	1.000000
0	0	0000155	0.000000	0.042553
0	0	0046705	0.000000	0.017544
0	0	1905832	0.000000	0.035714
0	0	0009440	0.000000	1.000000
0	0	0005886	0.000000	1.000000
0	0	0051291	0.000000	0.080000
0	0	0016021	0.000000	1.000000
0	0	0055085	0.000000	1.000000
0	0	0035092	0.000000	0.041667
0	0	0060644	0.000000	0.062500
0	0	0050832	0.000000	0.062500
0	0	0020037	0.000000	1.000000
0	0	0050311	0.000000	1.000000
0	0	0016002	0.000000	1.000000
0	0	0009337	0.000000	1.000000
0	0	0051539	0.000000	1.000000
0	0	0006094	0.000000	0.090909
0	0	0032350	0.000000	0.071429
0	0	0003281	0.000000	0.050000
0	0	0055001	0.000000	0.058824
0	0	0032026	0.000000	1.000000
0	0	0005887	0.000000	1.000000
0	0	0042577	0.000000	1.000000
0	0	0046839	0.000000	1.000000
0	0	0005886	0.000000	1.000000
0	0	0006655	0.000000	1.000000
0	0	0046474	0.000000	1.000000
0	0	0000493	0.000000	0.080000
0	0	0043328	0.000000	0.096774
0	0	0008962	0.000000	1.000000
0	0	0030501	0.000000	0.050000
0	0	0070208	0.000000	0.086957
0	0	0005886	0.000000	1.000000
0	0	0023014	0.000000	1.000000
0	0	0018106	0.000000	1.000000
0	0	0046777	0.000000	1.000000
0	0	0016021	0.000000	1.000000
0	0	0001944	0.000000	0.035714
0	0	0003774	0.000000	0.000000
0	0	0003127	0.000000	0.050000
0	0	0003677	0.000000	0.000000
0	0	0050570	0.000000	1.000000
0	0	0008270	0.000000	1.000000
0	0	0051287	0.000000	1.000000
0	0	0042802	0.000000	1.000000
0	0	0008615	0.000000	1.000000
0	0	0000287	0.000000	1.000000
0	0	0042823	0.000000	1.000000
0	0	0098839	0.000000	0.000000
0	0	0099527	0.000000	0.045455
0	0	0099055	0.000000	0.000000
0	0	0015186	0.000000	0.039216
0	0	0016158	0.000000	1.000000
0	0	0030288	0.000000	1.000000
0	0	0008877	0.000000	1.000000
0	0	0045773	0.000000	0.027778
0	0	0006007	0.000000	1.000000
0	0	0002735	0.000000	0.023810
0	0	1903774	0.000000	0.038462
0	0	0048709	0.000000	0.074074
0	0	0046982	0.000000	1.000000
0	0	0042130	0.000000	1.000000
0	0	0071385	0.000000	1.000000
0	0	0043087	0.000000	0.055556
0	0	2000344	0.000000	0.073171
0	0	0009615	0.000000	0.071429
0	0	0060285	0.000000	0.068966
0	0	0006355	0.000000	1.000000
0	0	0003700	0.000000	1.000000
0	0	0097320	0.000000	0.038462
0	0	0072643	0.000000	0.025000
0	0	0042788	0.000000	0.000000
0	0	0005515	0.000000	1.000000
0	0	0042131	0.000000	0.058824
0	0	0005829	0.000000	1.000000
0	0	0008295	0.000000	1.000000
0	0	0007417	0.000000	0.033333
0	0	0030170	0.000000	1.000000
0	0	0004586	0.000000	1.000000
0	0	0071361	0.000000	0.048780
0	0	0050732	0.000000	0.018868
0	0	0050765	0.000000	0.030303
0	0	0019904	0.000000	1.000000
0	0	0001520	0.000000	1.000000
0	0	0006402	0.000000	0.000000
0	0	0051598	0.000000	0.000000
0	0	0046038	0.000000	0.000000
0	0	0042752	0.000000	0.000000
0	0	0005515	0.000000	1.000000
0	0	0097431	0.000000	0.000000
0	0	0032435	0.000000	0.000000
0	0	0031901	0.000000	0.000000
0	0	0051639	0.000000	0.000000
0	0	0043433	0.000000	1.000000
0	0	0004121	0.000000	1.000000
0	0	0005515	0.000000	1.000000
0	0	0060686	0.000000	0.095238
0	0	0030170	0.000000	1.000000
0	0	0080146	0.000000	1.000000
0	0	0005641	0.000000	0.000000
0	0	0007519	0.000000	0.027027
0	0	0009623	0.000000	0.029412
0	0	0005515	0.000000	1.000000
0	0	0004867	0.000000	1.000000
0	0	0030288	0.000000	1.000000
0	0	1990404	0.000000	0.040000
0	0	0035865	0.000000	0.019608
0	0	0005319	0.000000	0.076923
0	0	0030036	0.000000	0.021277
0	0	0023014	0.000000	1.000000
0	0	0005887	0.000000	1.000000
0	0	0005886	0.000000	1.000000
0	0	0000155	0.000000	1.000000
0	0	0004721	0.000000	1.000000
0	0	0016301	0.000000	1.000000
0	0	0046777	0.000000	1.000000
0	0	0042802	0.000000	1.000000
0	0	0046872	0.000000	1.000000
0	0	0000160	0.000000	1.000000
0	0	0007411	0.000000	0.076923
0	0	0080165	0.000000	0.058824
0	0	0010350	0.000000	1.000000
0	0	0015226	0.000000	0.051282
0	0	0006626	0.000000	0.050000
0	0	0046690	0.000000	1.000000
0	0	0005829	0.000000	1.000000
0	0	0008757	0.000000	1.000000
0	0	0015827	0.000000	0.052632
0	0	0010976	0.000000	0.023256
0	0	0001561	0.000000	0.055556
0	0	0065003	0.000000	0.083333
0	0	0070069	0.000000	1.000000
0	0	0005886	0.000000	1.000000
0	0	0016682	0.000000	1.000000
0	0	0019646	0.000000	1.000000
0	0	0009055	0.000000	1.000000
0	0	0017124	0.000000	0.083333
0	0	0031630	0.000000	0.027778
0	0	0035721	0.000000	0.044444
0	0	0010875	0.000000	0.041667
0	0	0016020	0.000000	1.000000
[truncated: 621,040 more rows]
