# Supplementary material for: Novel comparison of evaluation metrics for gene ontology classifiers reveals drastic performance differences
Source: PLoS Comput Biol. 2019 Nov 4;15(11):e1007419. doi: 10.1371/journal.pcbi.1007419 (PMC6855565; doi:10.1371/journal.pcbi.1007419)
Supplement: S3 Table — Table explains the size and density of the three used data sets (CAFA1, MouseFunc, UniProt). Data sets are explained in main text. Table shows skewed distribution of GO terms per gene by representing selected quantiles from this distribution. This is shown separately for each data set with and without the propagation to parent terms. We also show the same size distribution for the GO terms, again showing the skewness of the size distribution. (XLSX) [file pcbi.1007419.s010.xlsx]

## Sheet: Sheet1
				GO classes per gene (no propagation to parents)								GO classes per gene (after propagation to parents)
	dataset	Gene-GO pairs	Number of genes	0	0.05	0.25	0.5	0.75	0.95	1	mean	0	0.05	0.25	0.5	0.75	0.95	1	mean
	CAFA2012	7092	823	1	1	4	7	11	21	65	8.61725	3	3	36	64	100	180	534	74.6902
	Uniprot 1000	4322	1000	1	1	2	3	5	12	44	4.322	2	7	20	41	65	107.05	317	46.884
	MouseFunc	45035	1634	1	4	10	17	34	85	269	27.5612	2	33	79	134	232.75	470.35	989	178.474
				Genes per GO class (after propagation)
dataset	Unique GO classes	Prop. annotations	Non-zero proportion	0	0.05	0.25	0.5	0.75	0.95	1	mean
CAFA2012	6414	61470	0.0116449	1	1	1	2	5	36	751	9.58372
Uniprot 1000	5138	46884	0.00912495	1	1	1	2	4	31	841	9.12495
MouseFunc	13691	291627	0.0130359	1	1	1	3	9	83	1595	21.3006
		Prop. annotations: Number of GO class annotations in the data after propagation to parents
		Non-zero proportion: Proportion of full gene-GO matrix with some annotation in it
		Number of genes is the number of rows in the data matrix
		Unique GO classes is the number of columns in the data matrix
